# Supplementary material for: Methyl 3′,5′-dimeth­oxy­biphenyl-4-carboxyl­ate
Source: Acta Crystallogr Sect E Struct Rep Online. 2013 Feb 28;69(Pt 3):o460. doi: 10.1107/S1600536813005333 (PMC3588445; doi:10.1107/S1600536813005333)
Supplement: Supplementary file 1 [file e-69-0o460-sup1.cif]

##############################################################################
#                                                                            #
# This CIF contains the data in a paper accepted for publication in          #
# Acta Crystallographica Section E. It conforms to the requirements of       #
# Notes for Authors for Acta Crystallographica Section E, and has been       #
# peer reviewed under the auspices of the IUCr Commission on Journals.       #
#                                                                            #
# Full details of the Crystallographic Information File format               #
# are given in the paper "The Crystallographic Information File (CIF):       #
# a New Standard Archive File for Crystallography" by S. R. Hall, F. H.      #
# Allen and I. D. Brown [Acta Cryst. (1991), A47, 655-685].                  #
#                                                                            #
# The current version of the core CIF dictionary is obtainable from          #
# ftp://ftp.iucr.org/pub/cif_core.dic.                                       #
#                                                                            #
# Software is freely available for graphical display of the structure(s)     #
# in this CIF. For information consult the CIF software page                 #
# http://www.iucr.org/resources/cif/software.                                #
#                                                                            #
# This file may be used for bona fide research purposes within the           #
# scientific community so long as proper attribution is given to the journal # 
# article from which it was obtained.                                        #
#                                                                            #
##############################################################################
data_I
_audit_creation_method
;
  Olex2 1.2
;
_chemical_name_systematic
;
Methyl 3',5'-dimethoxybiphenyl-4-carboxylate
;
_chemical_formula_moiety     'C16 H16 O4'
_chemical_formula_sum     'C16 H16 O4'
_chemical_formula_weight     272.29
_chemical_melting_point     ?
_space_group_crystal_system     triclinic
_space_group_name_H-M_alt     'P -1'
_space_group_name_Hall     '-P 1'
loop_
    _space_group_symop_id
    _space_group_symop_operation_xyz
    1 'x, y, z'
    2 '-x, -y, -z'
_cell_length_a     6.0990(9)
_cell_length_b     7.1622(16)
_cell_length_c     16.2408(18)
_cell_angle_alpha     96.589(14)
_cell_angle_beta     91.472(11)
_cell_angle_gamma     112.493(18)
_cell_volume     649.27(19)
_cell_formula_units_Z     2
_cell_measurement_reflns_used     2092
_cell_measurement_theta_min     5.4700
_cell_measurement_theta_max     75.9710
_cell_measurement_temperature     123.01(10)
_cell_special_details     ?
_exptl_crystal_description     plate
_exptl_crystal_colour     colourless
_exptl_crystal_size_max     0.2927
_exptl_crystal_size_mid     0.1907
_exptl_crystal_size_min     0.0399
_exptl_crystal_density_diffrn     1.393
_exptl_crystal_density_meas     ?
_exptl_crystal_density_method     'not measured'
_exptl_crystal_F_000     288
loop_
    _exptl_crystal_face_index_h
    _exptl_crystal_face_index_k
    _exptl_crystal_face_index_l
    _exptl_crystal_face_perp_dist
    4 0 -2 0.0657
    -3 3 2 0.0689
    -1 -4 0 0.0843
    0 0 -11 0.0199
    0 0 11 0.0199
    1 -2 10 0.0445
_exptl_absorpt_coefficient_mu     0.821
_exptl_absorpt_correction_type     analytical
_exptl_absorpt_process_details
;
CrysAlis PRO; Agilent, 2010)
;
_exptl_absorpt_correction_T_min     0.924
_exptl_absorpt_correction_T_max     0.983
_exptl_special_details     ?
_diffrn_ambient_temperature     123.01(10)
_diffrn_radiation_type     'Cu K\a'
_diffrn_radiation_wavelength     1.5418
_diffrn_radiation_monochromator     mirror
_diffrn_measurement_device_type
                                   'Agilent SuperNova (Dual, Cu at zero, Atlas)'
_diffrn_measurement_method     '\w scans'
_diffrn_detector_area_resol_mean     10.3953
_diffrn_reflns_number     3989
_diffrn_reflns_av_R_equivalents     0.0251
_diffrn_reflns_theta_min     5.50
_diffrn_reflns_theta_max     68.99
_diffrn_reflns_theta_full     68.99
_diffrn_measured_fraction_theta_max     0.992
_diffrn_measured_fraction_theta_full     0.992
_diffrn_reflns_limit_h_min     -5
_diffrn_reflns_limit_h_max     7
_diffrn_reflns_limit_k_min     -8
_diffrn_reflns_limit_k_max     8
_diffrn_reflns_limit_l_min     -19
_diffrn_reflns_limit_l_max     19
_refine_special_details
;
Refinement of <i>F</i>^2^ against ALL reflections. The weighted <i>R</i>-factor
<i>wR</i> and goodness of fit <i>S</i> are based on <i>F</i>^2^, conventional
<i>R</i>-factors <i>R</i> are based on <i>F</i>, with <i>F</i> set to zero for
negative <i>F</i>^2^. The threshold expression of <i>F</i>^2^ >
\s(<i>F</i>^2^) is used only for calculating <i>R</i>-factors(gt) <i>etc</i>.
and is not relevant to the choice of reflections for refinement.
<i>R</i>-factors based on <i>F</i>^2^ are statistically about twice as large
as those based on <i>F</i>, and <i>R</i>- factors based on ALL data will be
even larger.
;
_reflns_number_total     2395
_reflns_number_gt     2025
_reflns_threshold_expression     I>2sigma(I)
_refine_ls_structure_factor_coef     Fsqd
_refine_ls_matrix_type     full
_refine_ls_R_factor_all     0.0477
_refine_ls_R_factor_gt     0.0399
_refine_ls_wR_factor_gt     0.1021
_refine_ls_wR_factor_ref     0.1106
_refine_ls_goodness_of_fit_ref     1.053
_refine_ls_restrained_S_all     1.053
_refine_ls_number_reflns     2395
_refine_ls_number_parameters     184
_refine_ls_number_restraints     0
_refine_ls_hydrogen_treatment     constr
_refine_ls_weighting_scheme     calc
_refine_ls_weighting_details
         'calc w=1/[\s^2^(Fo^2^)+(0.0591P)^2^+0.1033P] where P=(Fo^2^+2Fc^2^)/3'
_atom_sites_solution_hydrogens     geom
_atom_sites_solution_primary     direct
_atom_sites_solution_secondary     difmap
_refine_ls_shift/su_max     0.001
_refine_ls_shift/su_mean     0.000
_refine_diff_density_max     0.189
_refine_diff_density_min     -0.249
_refine_ls_extinction_method     none
_refine_ls_extinction_coef     ?
loop_
    _atom_type_symbol
    _atom_type_description
    _atom_type_scat_dispersion_real
    _atom_type_scat_dispersion_imag
    _atom_type_scat_source
    'C' 'C' 0.0181 0.0091
                         'International Tables Vol C Tables 4.2.6.8 and 6.1.1.4'
    'H' 'H' 0.0000 0.0000
                         'International Tables Vol C Tables 4.2.6.8 and 6.1.1.4'
    'O' 'O' 0.0492 0.0322
                         'International Tables Vol C Tables 4.2.6.8 and 6.1.1.4'
_computing_data_collection     'CrysAlis PRO (Agilent, 2010)'
_computing_cell_refinement     'CrysAlis PRO (Agilent, 2010)'
_computing_data_reduction     'CrysAlis PRO (Agilent, 2010)'
_computing_structure_solution     'SUPERFLIP (Palatinus & Chapuis, 2007)'
_computing_structure_refinement     'SHELXL97 (Sheldrick, 2008)'
_computing_molecular_graphics
;
OLEX2 (Dolomanov <i>et al.</i>, 2009) and Mercury (Macrae <i>et al.</i>,
2006)
;
_computing_publication_material     'OLEX2 (Dolomanov <i>et al.</i>, 2009)'
loop_
    _atom_site_type_symbol
    _atom_site_label
    _atom_site_fract_x
    _atom_site_fract_y
    _atom_site_fract_z
    _atom_site_U_iso_or_equiv
    _atom_site_adp_type
    _atom_site_calc_flag
    _atom_site_refinement_flags
    _atom_site_occupancy
    _atom_site_symmetry_multiplicity
    _atom_site_disorder_assembly
    _atom_site_disorder_group
    O O4 0.72065(19) 0.88715(17) 1.15112(6) 0.0256(3) Uani d . 1 1 . .
    O O2 1.01438(18) 0.78669(16) 1.11239(6) 0.0245(3) Uani d . 1 1 . .
    O O18 0.46733(19) 0.23876(16) 0.56673(6) 0.0256(3) Uani d . 1 1 . .
    O O14 0.1145(2) 0.71333(18) 0.59191(7) 0.0301(3) Uani d . 1 1 . .
    C C3 0.8129(3) 0.8161(2) 1.09788(9) 0.0205(3) Uani d . 1 1 . .
    C C6 0.5135(3) 0.7715(2) 0.98314(9) 0.0210(3) Uani d . 1 1 . .
    H H6 0.4281 0.8202 1.0223 0.025 Uiso calc R 1 1 . .
    C C17 0.4269(3) 0.3845(2) 0.61901(9) 0.0213(3) Uani d . 1 1 . .
    C C13 0.2432(3) 0.6276(2) 0.63282(9) 0.0220(3) Uani d . 1 1 . .
    C C7 0.4295(3) 0.7185(2) 0.89982(9) 0.0212(3) Uani d . 1 1 . .
    H H7 0.2877 0.7335 0.8827 0.025 Uiso calc R 1 1 . .
    C C11 0.4573(2) 0.5869(2) 0.75182(9) 0.0201(3) Uani d . 1 1 . .
    C C5 0.7225(3) 0.7530(2) 1.00911(9) 0.0202(3) Uani d . 1 1 . .
    C C12 0.3244(3) 0.6839(2) 0.71684(9) 0.0214(3) Uani d . 1 1 . .
    H H12 0.2899 0.7865 0.7497 0.026 Uiso calc R 1 1 . .
    C C16 0.2934(3) 0.4787(2) 0.58389(9) 0.0226(3) Uani d . 1 1 . .
    H H16 0.2370 0.4417 0.5269 0.027 Uiso calc R 1 1 . .
    C C8 0.5486(2) 0.6439(2) 0.84072(9) 0.0196(3) Uani d . 1 1 . .
    C C9 0.7577(3) 0.6253(2) 0.86810(9) 0.0223(3) Uani d . 1 1 . .
    H H9 0.8427 0.5753 0.8292 0.027 Uiso calc R 1 1 . .
    C C20 0.5067(3) 0.4362(2) 0.70285(9) 0.0211(3) Uani d . 1 1 . .
    H H20 0.5948 0.3689 0.7268 0.025 Uiso calc R 1 1 . .
    C C10 0.8431(3) 0.6785(2) 0.95095(9) 0.0222(3) Uani d . 1 1 . .
    H H10 0.9851 0.6639 0.9682 0.027 Uiso calc R 1 1 . .
    C C1 1.1197(3) 0.8460(2) 1.19672(9) 0.0255(3) Uani d . 1 1 . .
    H H1A 1.2785 0.8419 1.1987 0.038 Uiso calc R 1 1 . .
    H H1B 1.0194 0.7518 1.2325 0.038 Uiso calc R 1 1 . .
    H H1C 1.1328 0.9848 1.2163 0.038 Uiso calc R 1 1 . .
    C C19 0.6415(3) 0.1676(3) 0.59536(10) 0.0271(3) Uani d . 1 1 . .
    H H19A 0.6742 0.0828 0.5495 0.041 Uiso calc R 1 1 . .
    H H19B 0.5810 0.0866 0.6406 0.041 Uiso calc R 1 1 . .
    H H19C 0.7884 0.2845 0.6156 0.041 Uiso calc R 1 1 . .
    C C15 0.0299(3) 0.8481(3) 0.64007(10) 0.0279(4) Uani d . 1 1 . .
    H H15A -0.0638 0.8943 0.6035 0.042 Uiso calc R 1 1 . .
    H H15B 0.1656 0.9662 0.6678 0.042 Uiso calc R 1 1 . .
    H H15C -0.0700 0.7764 0.6820 0.042 Uiso calc R 1 1 . .
loop_
    _atom_site_aniso_label
    _atom_site_aniso_U_11
    _atom_site_aniso_U_22
    _atom_site_aniso_U_33
    _atom_site_aniso_U_12
    _atom_site_aniso_U_13
    _atom_site_aniso_U_23
    O4 0.0290(6) 0.0305(6) 0.0189(5) 0.0141(5) 0.0027(4) -0.0002(4)
    O2 0.0254(6) 0.0301(6) 0.0191(5) 0.0135(5) -0.0029(4) -0.0018(4)
    O18 0.0309(6) 0.0269(6) 0.0208(5) 0.0150(5) -0.0011(4) -0.0025(4)
    O14 0.0377(6) 0.0365(6) 0.0232(6) 0.0235(5) -0.0032(5) 0.0010(5)
    C3 0.0208(7) 0.0181(7) 0.0214(7) 0.0059(6) 0.0011(6) 0.0039(6)
    C6 0.0231(7) 0.0198(7) 0.0201(7) 0.0084(6) 0.0038(6) 0.0012(6)
    C17 0.0219(7) 0.0198(7) 0.0201(7) 0.0064(6) 0.0033(6) 0.0008(6)
    C13 0.0217(7) 0.0231(8) 0.0218(7) 0.0087(6) 0.0004(6) 0.0051(6)
    C7 0.0213(7) 0.0232(8) 0.0199(7) 0.0094(6) 0.0013(6) 0.0036(6)
    C11 0.0181(7) 0.0202(7) 0.0194(7) 0.0044(6) 0.0026(6) 0.0034(6)
    C5 0.0221(7) 0.0182(7) 0.0187(7) 0.0060(6) 0.0019(6) 0.0029(5)
    C12 0.0211(7) 0.0221(8) 0.0202(7) 0.0079(6) 0.0013(6) 0.0015(6)
    C16 0.0246(8) 0.0237(8) 0.0180(7) 0.0081(6) 0.0006(6) 0.0017(6)
    C8 0.0202(7) 0.0169(7) 0.0199(7) 0.0050(6) 0.0021(6) 0.0029(5)
    C9 0.0223(7) 0.0254(8) 0.0192(7) 0.0099(6) 0.0033(6) 0.0006(6)
    C20 0.0208(7) 0.0211(7) 0.0210(7) 0.0077(6) 0.0007(6) 0.0031(6)
    C10 0.0195(7) 0.0242(8) 0.0229(8) 0.0091(6) 0.0011(6) 0.0019(6)
    C1 0.0276(8) 0.0288(8) 0.0190(7) 0.0107(7) -0.0046(6) 0.0008(6)
    C19 0.0272(8) 0.0302(8) 0.0258(8) 0.0147(7) 0.0010(6) -0.0017(6)
    C15 0.0299(8) 0.0294(8) 0.0284(8) 0.0164(7) 0.0004(6) 0.0021(6)
_geom_special_details
;
All e.s.d.'s (except the e.s.d. in the dihedral angle between two l.s. planes)
are estimated using the full covariance matrix. The cell e.s.d.'s are taken
into account individually in the estimation of e.s.d.'s in distances, angles
and torsion angles; correlations between e.s.d.'s in cell parameters are only
used when they are defined by crystal symmetry. An approximate (isotropic)
treatment of cell e.s.d.'s is used for estimating e.s.d.'s involving l.s.
planes.
;
loop_
    _geom_bond_atom_site_label_1
    _geom_bond_atom_site_label_2
    _geom_bond_site_symmetry_2
    _geom_bond_distance
    _geom_bond_publ_flag
    O4 C3 . 1.2107(18) ?
    O2 C3 . 1.3436(17) ?
    O2 C1 . 1.4427(17) ?
    O18 C17 . 1.3694(17) ?
    O18 C19 . 1.4308(18) ?
    O14 C13 . 1.3676(18) ?
    O14 C15 . 1.4278(18) ?
    C3 C5 . 1.485(2) ?
    C6 H6 . 0.9500 ?
    C6 C7 . 1.391(2) ?
    C6 C5 . 1.391(2) ?
    C17 C16 . 1.389(2) ?
    C17 C20 . 1.393(2) ?
    C13 C12 . 1.399(2) ?
    C13 C16 . 1.389(2) ?
    C7 H7 . 0.9500 ?
    C7 C8 . 1.396(2) ?
    C11 C12 . 1.400(2) ?
    C11 C8 . 1.487(2) ?
    C11 C20 . 1.397(2) ?
    C5 C10 . 1.392(2) ?
    C12 H12 . 0.9500 ?
    C16 H16 . 0.9500 ?
    C8 C9 . 1.399(2) ?
    C9 H9 . 0.9500 ?
    C9 C10 . 1.386(2) ?
    C20 H20 . 0.9500 ?
    C10 H10 . 0.9500 ?
    C1 H1A . 0.9800 ?
    C1 H1B . 0.9800 ?
    C1 H1C . 0.9800 ?
    C19 H19A . 0.9800 ?
    C19 H19B . 0.9800 ?
    C19 H19C . 0.9800 ?
    C15 H15A . 0.9800 ?
    C15 H15B . 0.9800 ?
    C15 H15C . 0.9800 ?
loop_
    _geom_angle_atom_site_label_1
    _geom_angle_atom_site_label_2
    _geom_angle_atom_site_label_3
    _geom_angle_site_symmetry_1
    _geom_angle_site_symmetry_3
    _geom_angle
    _geom_angle_publ_flag
    C3 O2 C1 . . 115.97(11) ?
    C17 O18 C19 . . 117.27(11) ?
    C13 O14 C15 . . 117.93(12) ?
    O4 C3 O2 . . 123.42(13) ?
    O4 C3 C5 . . 125.19(13) ?
    O2 C3 C5 . . 111.38(12) ?
    C7 C6 H6 . . 120.0 ?
    C5 C6 H6 . . 120.0 ?
    C5 C6 C7 . . 119.98(13) ?
    O18 C17 C16 . . 115.76(13) ?
    O18 C17 C20 . . 123.83(13) ?
    C16 C17 C20 . . 120.40(13) ?
    O14 C13 C12 . . 124.10(13) ?
    O14 C13 C16 . . 114.75(13) ?
    C16 C13 C12 . . 121.14(13) ?
    C6 C7 H7 . . 119.2 ?
    C6 C7 C8 . . 121.62(13) ?
    C8 C7 H7 . . 119.2 ?
    C12 C11 C8 . . 120.57(13) ?
    C20 C11 C12 . . 119.93(14) ?
    C20 C11 C8 . . 119.50(13) ?
    C6 C5 C3 . . 119.12(13) ?
    C6 C5 C10 . . 119.11(14) ?
    C10 C5 C3 . . 121.77(13) ?
    C13 C12 C11 . . 119.01(13) ?
    C13 C12 H12 . . 120.5 ?
    C11 C12 H12 . . 120.5 ?
    C17 C16 C13 . . 119.41(14) ?
    C17 C16 H16 . . 120.3 ?
    C13 C16 H16 . . 120.3 ?
    C7 C8 C11 . . 121.35(13) ?
    C7 C8 C9 . . 117.57(13) ?
    C9 C8 C11 . . 121.09(13) ?
    C8 C9 H9 . . 119.4 ?
    C10 C9 C8 . . 121.19(13) ?
    C10 C9 H9 . . 119.4 ?
    C17 C20 C11 . . 120.10(13) ?
    C17 C20 H20 . . 119.9 ?
    C11 C20 H20 . . 119.9 ?
    C5 C10 H10 . . 119.7 ?
    C9 C10 C5 . . 120.53(14) ?
    C9 C10 H10 . . 119.7 ?
    O2 C1 H1A . . 109.5 ?
    O2 C1 H1B . . 109.5 ?
    O2 C1 H1C . . 109.5 ?
    H1A C1 H1B . . 109.5 ?
    H1A C1 H1C . . 109.5 ?
    H1B C1 H1C . . 109.5 ?
    O18 C19 H19A . . 109.5 ?
    O18 C19 H19B . . 109.5 ?
    O18 C19 H19C . . 109.5 ?
    H19A C19 H19B . . 109.5 ?
    H19A C19 H19C . . 109.5 ?
    H19B C19 H19C . . 109.5 ?
    O14 C15 H15A . . 109.5 ?
    O14 C15 H15B . . 109.5 ?
    O14 C15 H15C . . 109.5 ?
    H15A C15 H15B . . 109.5 ?
    H15A C15 H15C . . 109.5 ?
    H15B C15 H15C . . 109.5 ?
loop_
    _geom_torsion_atom_site_label_1
    _geom_torsion_atom_site_label_2
    _geom_torsion_atom_site_label_3
    _geom_torsion_atom_site_label_4
    _geom_torsion_site_symmetry_1
    _geom_torsion_site_symmetry_2
    _geom_torsion_site_symmetry_3
    _geom_torsion_site_symmetry_4
    _geom_torsion
    _geom_torsion_publ_flag
    O4 C3 C5 C6 . . . . -1.2(2) ?
    O4 C3 C5 C10 . . . . 177.90(14) ?
    O2 C3 C5 C6 . . . . 179.48(13) ?
    O2 C3 C5 C10 . . . . -1.4(2) ?
    O18 C17 C16 C13 . . . . 179.66(13) ?
    O18 C17 C20 C11 . . . . -179.97(13) ?
    O14 C13 C12 C11 . . . . -179.23(13) ?
    O14 C13 C16 C17 . . . . 178.85(13) ?
    C3 C5 C10 C9 . . . . -178.42(14) ?
    C6 C7 C8 C11 . . . . 179.75(13) ?
    C6 C7 C8 C9 . . . . -0.4(2) ?
    C6 C5 C10 C9 . . . . 0.7(2) ?
    C7 C6 C5 C3 . . . . 178.20(13) ?
    C7 C6 C5 C10 . . . . -0.9(2) ?
    C7 C8 C9 C10 . . . . 0.2(2) ?
    C11 C8 C9 C10 . . . . 179.99(13) ?
    C5 C6 C7 C8 . . . . 0.8(2) ?
    C12 C13 C16 C17 . . . . -0.1(2) ?
    C12 C11 C8 C7 . . . . 28.9(2) ?
    C12 C11 C8 C9 . . . . -150.86(14) ?
    C12 C11 C20 C17 . . . . 0.9(2) ?
    C16 C17 C20 C11 . . . . -1.4(2) ?
    C16 C13 C12 C11 . . . . -0.4(2) ?
    C8 C11 C12 C13 . . . . 179.45(13) ?
    C8 C11 C20 C17 . . . . -178.56(13) ?
    C8 C9 C10 C5 . . . . -0.3(2) ?
    C20 C17 C16 C13 . . . . 1.0(2) ?
    C20 C11 C12 C13 . . . . 0.0(2) ?
    C20 C11 C8 C7 . . . . -151.58(14) ?
    C20 C11 C8 C9 . . . . 28.6(2) ?
    C1 O2 C3 O4 . . . . -0.2(2) ?
    C1 O2 C3 C5 . . . . 179.10(12) ?
    C19 O18 C17 C16 . . . . 167.89(13) ?
    C19 O18 C17 C20 . . . . -13.5(2) ?
    C15 O14 C13 C12 . . . . -9.0(2) ?
    C15 O14 C13 C16 . . . . 172.12(13) ?
loop_
    _geom_hbond_atom_site_label_D
    _geom_hbond_atom_site_label_H
    _geom_hbond_atom_site_label_A
    _geom_hbond_site_symmetry_A
    _geom_hbond_distance_DH
    _geom_hbond_distance_HA
    _geom_hbond_distance_DA
    _geom_hbond_angle_DHA
    C6 H6 O2 1_455 0.95 2.89 3.7702(19) 154
    C7 H7 O4 2_677 0.95 2.85 3.4607(19) 123
    C12 H12 O4 2_677 0.95 2.71 3.644(2) 170
    C16 H16 O14 2_566 0.95 2.65 3.514(2) 151
    C1 H1A O4 1_655 0.98 2.73 3.665(2) 159
    C19 H19A O18 2_656 0.98 2.65 3.538(2) 151
_iucr_refine_instructions_details
;
TITL CF solution in P-1
CELL 1.54184 6.099025 7.162243 16.240843 96.5889 91.4718 112.493
ZERR 2 0.000937 0.001647 0.001848 0.0136 0.0109 0.0178
LATT 1
SFAC C H O
UNIT 32 32 8
EQIV $1 -1+X,+Y,+Z
EQIV $2 1-X,2-Y,2-Z
EQIV $3 -X,1-Y,1-Z
EQIV $4 1+X,+Y,+Z
EQIV $5 1-X,-Y,1-Z
L.S. 10
PLAN  25
TEMP -150.14(10)
HTAB C6 O2_$1
HTAB C7 O4_$2
HTAB C12 O4_$2
HTAB C16 O14_$3
HTAB C1 O4_$4
HTAB C19 O18_$5
BOND $H
conf
more -3
fmap 2
acta 140
MERG 2
OMIT -2 138
OMIT -2 4 2
OMIT 4 -2 16
OMIT 0 -4 9
REM <HKL>C:/MyTemp/X-single/Agilent-Data/NummelinS/Samille-SENT/ACTA_II_35BpCO
REM 2Me__ACTA-4__DONE/struct/olex2_35BpCO2Me_RED2/35BpCO2Me_RED2.hkl</HKL>
WGHT    0.059100    0.103300
FVAR      12.29726
O4    3    0.720655    0.887148    1.151125    11.00000    0.02896    0.03050 =
         0.01891   -0.00023    0.00268    0.01413
O2    3    1.014384    0.786686    1.112387    11.00000    0.02537    0.03011 =
         0.01908   -0.00176   -0.00295    0.01350
O18   3    0.467327    0.238763    0.566730    11.00000    0.03089    0.02685 =
         0.02083   -0.00247   -0.00108    0.01501
O14   3    0.114517    0.713333    0.591907    11.00000    0.03771    0.03654 =
         0.02317    0.00105   -0.00319    0.02348
C3    1    0.812873    0.816125    1.097879    11.00000    0.02084    0.01806 =
         0.02142    0.00391    0.00113    0.00588
C6    1    0.513498    0.771466    0.983141    11.00000    0.02307    0.01976 =
         0.02011    0.00116    0.00382    0.00844
AFIX  43
H6    2    0.428116    0.820219    1.022287    11.00000   -1.20000
AFIX   0
C17   1    0.426858    0.384459    0.619007    11.00000    0.02189    0.01981 =
         0.02015    0.00081    0.00327    0.00637
C13   1    0.243195    0.627580    0.632825    11.00000    0.02169    0.02312 =
         0.02180    0.00509    0.00043    0.00873
C7    1    0.429540    0.718537    0.899825    11.00000    0.02130    0.02320 =
         0.01988    0.00364    0.00134    0.00937
AFIX  43
H7    2    0.287712    0.733534    0.882726    11.00000   -1.20000
AFIX   0
C11   1    0.457325    0.586860    0.751822    11.00000    0.01809    0.02021 =
         0.01937    0.00335    0.00255    0.00441
C5    1    0.722497    0.752987    1.009113    11.00000    0.02206    0.01823 =
         0.01867    0.00287    0.00187    0.00595
C12   1    0.324410    0.683907    0.716839    11.00000    0.02114    0.02207 =
         0.02020    0.00152    0.00128    0.00788
AFIX  43
H12   2    0.289927    0.786472    0.749687    11.00000   -1.20000
AFIX   0
C16   1    0.293417    0.478694    0.583891    11.00000    0.02463    0.02370 =
         0.01796    0.00173    0.00063    0.00807
AFIX  43
H16   2    0.236962    0.441700    0.526917    11.00000   -1.20000
AFIX   0
C8    1    0.548563    0.643921    0.840716    11.00000    0.02019    0.01691 =
         0.01993    0.00285    0.00209    0.00496
C9    1    0.757674    0.625306    0.868097    11.00000    0.02229    0.02539 =
         0.01919    0.00061    0.00334    0.00988
AFIX  43
H9    2    0.842667    0.575339    0.829212    11.00000   -1.20000
AFIX   0
C20   1    0.506694    0.436185    0.702846    11.00000    0.02082    0.02108 =
         0.02099    0.00307    0.00072    0.00765
AFIX  43
H20   2    0.594844    0.368902    0.726755    11.00000   -1.20000
AFIX   0
C10   1    0.843137    0.678456    0.950955    11.00000    0.01954    0.02421 =
         0.02294    0.00187    0.00112    0.00913
AFIX  43
H10   2    0.985134    0.663913    0.968191    11.00000   -1.20000
AFIX   0
C1    1    1.119689    0.846032    1.196719    11.00000    0.02757    0.02880 =
         0.01904    0.00081   -0.00457    0.01066
AFIX 137
H1A   2    1.278459    0.841855    1.198680    11.00000   -1.50000
H1B   2    1.019369    0.751760    1.232511    11.00000   -1.50000
H1C   2    1.132771    0.984794    1.216251    11.00000   -1.50000
AFIX   0
C19   1    0.641454    0.167579    0.595360    11.00000    0.02717    0.03023 =
         0.02576   -0.00167    0.00099    0.01471
AFIX 137
H19A  2    0.674225    0.082845    0.549469    11.00000   -1.50000
H19B  2    0.580962    0.086624    0.640609    11.00000   -1.50000
H19C  2    0.788436    0.284515    0.615611    11.00000   -1.50000
AFIX   0
C15   1    0.029937    0.848140    0.640065    11.00000    0.02987    0.02935 =
         0.02843    0.00207    0.00042    0.01641
AFIX 137
H15A  2   -0.063818    0.894304    0.603541    11.00000   -1.50000
H15B  2    0.165607    0.966236    0.667753    11.00000   -1.50000
H15C  2   -0.070031    0.776409    0.681956    11.00000   -1.50000
HKLF 4
REM  CF solution in P-1
REM R1 =  0.0399 for   2025 Fo > 4sig(Fo)  and  0.0477 for all   2395 data
REM    184 parameters refined using      0 restraints
END
WGHT      0.0591      0.1033
REM Highest difference peak  0.189,  deepest hole -0.249,  1-sigma level  0.047
Q1    1   0.2178  0.6201  0.6800  11.00000  0.05    0.19
Q2    1   0.6419  0.7550  0.9963  11.00000  0.05    0.18
Q3    1   0.2368  0.5213  0.6189  11.00000  0.05    0.17
Q4    1   0.3548  0.6924  0.6705  11.00000  0.05    0.16
Q5    1   0.7396  0.7654  1.0515  11.00000  0.05    0.16
Q6    1   0.3533  0.4428  0.6019  11.00000  0.05    0.16
Q7    1  -0.1361  0.8217  0.6201  11.00000  0.05    0.15
Q8    1   1.0397  0.5142  0.9018  11.00000  0.05    0.15
Q9    1   0.4314  0.6573  0.7302  11.00000  0.05    0.15
Q10   1   0.8638  0.9538  1.2125  11.00000  0.05    0.15
Q11   1   0.5414  0.2810  0.7184  11.00000  0.05    0.14
Q12   1   0.5346  0.5541  0.7191  11.00000  0.05    0.14
Q13   1   0.4550  0.4040  0.6709  11.00000  0.05    0.14
Q14   1   0.7930  0.7563  0.9821  11.00000  0.05    0.13
Q15   1   0.3630  0.9057  0.8708  11.00000  0.05    0.13
Q16   1   0.8173  0.4658  0.9092  11.00000  0.05    0.13
Q17   1   0.4424  0.4901  0.7382  11.00000  0.05    0.13
Q18   1   0.6203  0.5876  0.8553  11.00000  0.05    0.13
Q19   1   0.7884  0.4429  0.8394  11.00000  0.05    0.13
Q20   1  -0.0339  0.8314  0.5108  11.00000  0.05    0.13
Q21   1   0.0699  0.6778  0.5117  11.00000  0.05    0.12
Q22   1   0.6161  0.5600  1.0632  11.00000  0.05    0.12
Q23   1   0.6767  0.1847  0.6832  11.00000  0.05    0.12
Q24   1   0.1438  0.3234  0.5190  11.00000  0.05    0.12
Q25   1   1.0310  1.0805  1.2391  11.00000  0.05    0.12
REM The information below was added by Olex2.
REM
REM R1 = 0.0399 for 2025 Fo > 4sig(Fo) and n/a for all 4240 data
REM n/a parameters refined using n/a restraints
REM Highest difference peak 0.19, deepest hole -0.25
REM Mean Shift 0, Max Shift 0.
REM +++ Tabular Listing of Refinement Information +++
REM R1_all = n/a
REM R1_gt = 0.0399
REM wR_ref = 0.1106
REM GOOF = 1.053
REM Shift_max = 0
REM Shift_mean = 0
REM Reflections_all = 4240
REM Reflections_gt = 2025
REM Parameters = n/a
REM Hole = 0.19
REM Peak = -0.25
REM Flack = n/a
;
data_global
_journal_date_recd_electronic     2013-02-12
_journal_date_accepted     2013-02-24
_journal_name_full     'Acta Crystallographica, Section E'
_journal_year     2013
_journal_volume     69
_journal_issue      3
_journal_page_first     o460
_journal_page_last     o460
_journal_paper_category     QO
_journal_paper_doi     10.1107/S1600536813005333
_journal_coeditor_code     FJ2616
_publ_contact_author_name     'Sami Nummelin'
_publ_contact_author_address
;
Molecular Materials, Department of Applied Physics, School of Science,
Aalto University, PO Box 15100, FI-00076 Aalto, Finland
;
_publ_contact_author_email     'sami.nummelin@aalto.fi'
_publ_contact_author_fax     '+358947023155'
_publ_contact_author_phone     '+358947022537'
_publ_section_title
;
Methyl 3',5'-dimethoxybiphenyl-4-carboxylate
;
loop_
    _publ_author_name
    _publ_author_footnote
    _publ_author_address
    'Lahtinen, Manu' .
;
University of Jyv\"askyl\"a, Department of Chemistry, PO Box 35, FI-40014 JY,
Finland
;
    'N\"attinen, Kalle' .
;
VTT Technical Research Centre of Finland, Tampere, FIN-33101, Finland
;
    'Nummelin, Sami' .
;
Molecular Materials, Department of Applied Physics, School of Science,
Aalto University, PO Box 15100, FI-00076 Aalto, Finland
;
