# Supplementary material for: Methyl 3′,5′-dimeth­oxy­biphenyl-4-carboxyl­ate
Source: Acta Crystallogr Sect E Struct Rep Online. 2013 Feb 28;69(Pt 3):o460. doi: 10.1107/S1600536813005333 (PMC3588445; doi:10.1107/S1600536813005333)
Supplement: Supplementary file 2 [file e-69-0o460-Isup2.hkl]

# 
# h,k,l, Fc-squared, Fo-squared, sigma(Fo-squared) and status flag 
# 
data_I
_shelx_title ' CF solution in P-1' 
_shelx_refln_list_code          4 
_shelx_F_calc_maximum       84.76 
_exptl_crystal_F_000       288.00 
_reflns_d_resolution_high  0.8258 
 
loop_ 
 _symmetry_equiv_pos_as_xyz 
 'x, y, z' 
 '-x, -y, -z' 
 
_cell_length_a     6.0990 
_cell_length_b     7.1622 
_cell_length_c    16.2408 
_cell_angle_alpha  96.589 
_cell_angle_beta   91.472 
_cell_angle_gamma 112.493 
 
_shelx_F_squared_multiplier     1.000 
 
loop_ 
 _refln_index_h 
 _refln_index_k 
 _refln_index_l 
 _refln_F_squared_calc 
 _refln_F_squared_meas 
 _refln_F_squared_sigma 
 _refln_observed_status 
   1   0   0     1208.38     1175.15      6.47 o 
   2   0   0      153.54      155.28      2.35 o 
   3   0   0      114.07      128.60      5.53 o 
   4   0   0      390.66      406.61     12.48 o 
   5   0   0       65.34       65.64      3.22 o 
   6   0   0        5.99        6.70      1.95 o 
  -7   1   0        2.26        1.59      1.00 o 
  -6   1   0        8.05        8.11      1.10 o 
  -5   1   0       97.20       95.80      4.51 o 
  -4   1   0      494.08      522.59      9.53 o 
  -3   1   0       21.35       19.95      1.76 o 
  -2   1   0       51.53       55.66      3.38 o 
  -1   1   0     1529.44     1406.69     17.99 o 
   0   1   0      925.82      899.74      4.88 o 
   1   1   0     1047.16      955.32      6.65 o 
   2   1   0        0.44        0.19      0.53 o 
   3   1   0      702.13      732.41      9.13 o 
   4   1   0       42.89       39.08      2.36 o 
   5   1   0        7.06        8.38      1.60 o 
   6   1   0       50.72       58.07      4.50 o 
  -7   2   0        5.60        4.28      0.85 o 
  -6   2   0       74.53       76.39      3.25 o 
  -5   2   0        1.38        1.15      0.49 o 
  -4   2   0        0.81        0.71      0.88 o 
  -3   2   0      165.38      154.04      4.11 o 
  -2   2   0      592.46      544.81      6.08 o 
  -1   2   0       41.51       37.19      1.77 o 
   0   2   0     4672.83     4256.97     53.56 o 
   1   2   0       46.64       53.68      1.88 o 
   2   2   0      107.94      109.71      3.43 o 
   3   2   0      190.25      214.71      7.80 o 
   4   2   0        5.66        8.03      1.63 o 
   5   2   0        7.55        7.91      2.19 o 
  -7   3   0        5.58        3.83      1.06 o 
  -6   3   0       44.32       43.83      2.52 o 
  -5   3   0        0.28        0.14      0.66 o 
  -4   3   0        0.03       -0.34      0.95 o 
  -3   3   0      226.96      220.60      7.31 o 
  -2   3   0       30.27       28.68      1.73 o 
  -1   3   0        0.01       -0.29      0.60 o 
   0   3   0       49.65       39.22      2.97 o 
   1   3   0      244.57      258.73      8.41 o 
   2   3   0       12.32       11.06      2.11 o 
   3   3   0       61.64       64.87      3.50 o 
   4   3   0       56.96       58.63      4.86 o 
   5   3   0        6.17        5.74      1.60 o 
  -7   4   0        3.42        2.97      0.68 o 
  -6   4   0       93.67       93.09      4.36 o 
  -5   4   0       23.39       21.18      1.71 o 
  -4   4   0        6.48        5.19      1.14 o 
  -3   4   0        1.96       -0.20      0.96 o 
  -2   4   0      188.36      204.84      6.07 o 
  -1   4   0       31.84       35.03      3.07 o 
   0   4   0       33.02       29.90      3.19 o 
   1   4   0       14.60       19.08      2.81 o 
   2   4   0       32.43       32.76      2.09 o 
   3   4   0       10.49        8.80      2.44 o 
   4   4   0        1.13        1.65      1.22 o 
  -7   5   0       34.35       44.50      2.40 o 
  -6   5   0        5.88        6.49      1.24 o 
  -5   5   0       92.84       93.08      3.55 o 
  -4   5   0      599.94      608.06     10.17 o 
  -3   5   0      104.77      107.06      4.58 o 
  -2   5   0      124.06      115.49      5.51 o 
  -1   5   0        6.10        5.48      1.51 o 
   0   5   0       51.89       62.48      2.97 o 
   1   5   0       55.94       55.34      3.59 o 
   2   5   0      117.59      138.02      7.39 o 
   3   5   0        5.05        5.68      1.90 o 
  -6   6   0        0.05        0.04      0.56 o 
  -5   6   0       76.35       79.53      4.19 o 
  -4   6   0      505.70      550.67     11.35 o 
  -3   6   0      457.79      495.76     15.11 o 
  -2   6   0      104.71      106.71      3.71 o 
  -1   6   0      238.30      272.86      7.79 o 
   0   6   0        0.41        0.16      1.20 o 
   1   6   0       52.84       58.75      5.13 o 
   2   6   0       25.98       25.34      2.69 o 
  -6   7   0       13.50       14.52      1.80 o 
  -5   7   0       80.14       85.04      5.47 o 
  -4   7   0      267.51      292.27     10.81 o 
  -3   7   0       12.77       10.58      1.44 o 
  -2   7   0      111.23      115.10      4.58 o 
  -1   7   0        5.70        6.46      1.98 o 
   0   7   0        0.39       -0.65      1.23 o 
   1   7   0       19.59       17.99      2.33 o 
  -5   8   0       33.31       31.53      2.59 o 
  -4   8   0      114.94      123.57      5.52 o 
  -3   8   0       26.57       26.04      1.71 o 
  -2   8   0        0.69        0.93      0.87 o 
  -1   8   0      131.86      132.52      6.21 o 
   1  -8   1        0.28        0.09      0.79 o 
   2  -8   1        3.40        2.19      1.07 o 
   3  -8   1       36.87       36.73      3.82 o 
   4  -8   1      140.25      156.33      6.30 o 
   5  -8   1       17.82       17.83      1.99 o 
  -1  -7   1        6.71        6.29      1.48 o 
   0  -7   1       22.43       24.72      3.38 o 
   1  -7   1       26.40       34.08      4.07 o 
   2  -7   1       22.57       23.89      2.12 o 
   3  -7   1      339.56      351.82     16.26 o 
   4  -7   1      137.56      150.30      7.83 o 
   5  -7   1        0.61        0.58      0.95 o 
   6  -7   1        2.41        3.80      1.06 o 
  -2  -6   1        1.64        0.80      0.66 o 
  -1  -6   1        9.85       10.13      2.32 o 
   0  -6   1        0.00        0.45      1.33 o 
   1  -6   1       17.04       16.11      1.83 o 
   2  -6   1       28.46       28.02      2.44 o 
   3  -6   1      937.26      977.35     15.24 o 
   4  -6   1       34.06       35.49      2.98 o 
   5  -6   1        7.91        7.92      1.19 o 
   6  -6   1       26.90       30.99      2.23 o 
  -3  -5   1        1.25       -0.06      1.02 o 
  -2  -5   1       36.80       38.58      4.04 o 
  -1  -5   1      422.28      479.65     10.52 o 
   0  -5   1        8.21       11.72      1.33 o 
   1  -5   1        7.80        8.92      1.93 o 
   2  -5   1        1.76        1.24      0.54 o 
   3  -5   1        1.28        0.61      0.68 o 
   4  -5   1      353.69      356.33      7.00 o 
   5  -5   1       26.50       28.92      3.65 o 
   6  -5   1        0.02        0.92      1.07 o 
   7  -5   1       10.20       11.01      1.61 o 
  -4  -4   1        0.05       -0.78      1.18 o 
  -3  -4   1        0.60       -0.29      0.93 o 
  -2  -4   1        0.05        0.61      0.43 o 
  -1  -4   1       51.95       48.05      4.32 o 
   0  -4   1      436.86      482.46     12.20 o 
   1  -4   1       52.02       49.00      3.51 o 
   2  -4   1      343.40      382.79      8.21 o 
   3  -4   1      254.83      278.86      9.26 o 
   4  -4   1        2.58        1.85      0.88 o 
   5  -4   1        0.03        0.92      0.89 o 
   6  -4   1       24.26       25.03      2.28 o 
   7  -4   1        9.47        9.97      1.72 o 
  -5  -3   1       10.29       13.26      2.25 o 
  -4  -3   1        8.24        8.48      2.45 o 
  -3  -3   1       18.86       20.97      2.17 o 
  -2  -3   1      136.21      130.33      6.67 o 
  -1  -3   1        3.17        3.67      1.30 o 
   0  -3   1        1.74        1.27      0.98 o 
   1  -3   1        0.57        1.74      0.78 o 
   2  -3   1        6.42        7.69      0.95 o 
   3  -3   1      184.42      197.34      6.93 o 
   4  -3   1       61.05       68.06      4.81 o 
   5  -3   1      126.52      130.30      4.35 o 
   6  -3   1       11.38       13.03      1.38 o 
   7  -3   1        3.20        0.75      0.88 o 
  -5  -2   1        0.99        3.34      1.64 o 
  -4  -2   1      130.96      133.16      5.62 o 
  -3  -2   1        0.22        0.99      0.50 o 
  -2  -2   1      993.38     1024.07     19.32 o 
  -1  -2   1       72.76       80.03      2.37 o 
   0  -2   1     5891.31     5486.68     26.30 o 
   1  -2   1        3.69        6.38      0.80 o 
   2  -2   1       60.73       59.36      1.60 o 
   3  -2   1       29.67       27.09      2.51 o 
   4  -2   1       65.44       75.04      5.04 o 
   5  -2   1        3.83        3.55      0.74 o 
   6  -2   1        9.60       10.43      1.24 o 
   7  -2   1       33.50       29.95      1.95 o 
  -6  -1   1       29.02       27.76      3.26 o 
  -5  -1   1        5.08        6.09      2.05 o 
  -4  -1   1        0.35       -0.23      0.54 o 
  -3  -1   1      357.39      389.29      6.56 o 
  -2  -1   1      923.03      928.27     10.07 o 
  -1  -1   1     1746.57     1690.01      9.12 o 
   0  -1   1      452.93      441.70      5.15 o 
   1  -1   1      861.23      764.95      5.29 o 
   2  -1   1       73.94       68.22      1.83 o 
   3  -1   1      674.29      718.23     19.13 o 
   4  -1   1       71.48       65.88      4.85 o 
   5  -1   1       93.51      105.31      3.90 o 
   6  -1   1        5.55        5.14      1.18 o 
   7  -1   1        2.34        2.60      0.84 o 
  -6   0   1       38.79       35.62      5.90 o 
  -5   0   1        3.83        3.38      1.13 o 
  -4   0   1       59.62       65.51      5.00 o 
  -3   0   1        1.55        0.35      0.49 o 
  -2   0   1       76.33       76.66      1.13 o 
  -1   0   1      215.79      222.90      1.79 o 
   1   0   1     1382.31     1305.34      7.37 o 
   2   0   1      566.61      566.34      5.58 o 
   3   0   1      100.62      102.56      3.62 o 
   5   0   1      105.37      109.01      5.33 o 
   6   0   1        4.57        3.67      1.57 o 
  -7   1   1        0.17        0.62      1.00 o 
  -6   1   1        0.60        0.40      0.57 o 
  -5   1   1       94.83       92.72      4.64 o 
  -4   1   1      148.16      144.14      5.03 o 
  -3   1   1        4.30        3.84      0.87 o 
  -2   1   1       20.86       15.67      1.06 o 
  -1   1   1     2459.77     2215.96     11.13 o 
   0   1   1      120.44      118.26      2.76 o 
   1   1   1     1837.38     1773.98      9.92 o 
   2   1   1      173.30      175.52      3.82 o 
   3   1   1       56.26       66.28      3.66 o 
   4   1   1        0.19       -0.18      0.68 o 
   5   1   1        5.57        6.62      1.43 o 
   6   1   1       15.67       15.04      2.37 o 
  -7   2   1        0.16       -0.48      1.24 o 
  -6   2   1        9.69       11.03      1.30 o 
  -5   2   1       65.02       61.90      2.54 o 
  -4   2   1       83.61       78.97      3.68 o 
  -3   2   1       13.65       13.01      1.27 o 
  -2   2   1     1346.00     1255.32      6.25 o 
  -1   2   1        3.49        1.50      0.47 o 
   0   2   1      480.52      472.39      8.05 o 
   1   2   1       18.56       13.87      1.73 o 
   2   2   1        4.62        6.89      1.41 o 
   3   2   1       35.87       34.71      3.33 o 
   4   2   1       38.23       36.91      3.09 o 
   5   2   1        2.53        0.99      0.84 o 
  -7   3   1       44.80       48.55      3.33 o 
  -6   3   1       14.62       14.58      1.56 o 
  -5   3   1       45.63       44.73      2.55 o 
  -4   3   1      312.60      322.60     10.42 o 
  -3   3   1       16.98       14.35      1.98 o 
  -2   3   1      228.35      236.14      5.06 o 
  -1   3   1      457.15      468.58      8.70 o 
   0   3   1       15.65       12.89      1.86 o 
   1   3   1       97.60       88.14      5.07 o 
   2   3   1        0.14       -1.00      1.00 o 
   3   3   1       59.26       57.09      3.88 o 
   4   3   1        0.64        0.72      0.69 o 
   5   3   1      136.28      160.10      7.07 o 
  -7   4   1        0.50        0.04      0.77 o 
  -6   4   1       59.34       56.30      3.42 o 
  -5   4   1      200.13      197.52      5.11 o 
  -4   4   1      187.72      177.28      5.63 o 
  -3   4   1       64.12       68.07      4.64 o 
  -2   4   1      116.73      121.57      4.75 o 
  -1   4   1       30.45       34.75      3.03 o 
   0   4   1      399.31      417.69     11.71 o 
   1   4   1        6.63        9.06      2.08 o 
   2   4   1        0.19        1.26      0.83 o 
   3   4   1       51.04       52.95      4.89 o 
   4   4   1        0.17        0.15      1.04 o 
  -7   5   1       90.30      110.74      4.68 o 
  -6   5   1        4.65        5.22      1.04 o 
  -5   5   1       62.80       62.08      3.66 o 
  -4   5   1      947.47      973.47     15.29 o 
  -3   5   1        0.54        0.35      0.56 o 
  -2   5   1       75.28       72.84      4.42 o 
  -1   5   1       42.56       42.50      3.94 o 
   0   5   1       70.73       78.31      4.14 o 
   1   5   1       30.77       27.89      4.43 o 
   2   5   1        5.73        3.11      1.24 o 
   3   5   1       14.86       10.35      2.30 o 
  -6   6   1        0.26       -0.07      0.51 o 
  -5   6   1      204.63      218.51      8.26 o 
  -4   6   1      470.91      479.44     10.55 o 
  -3   6   1      107.12      108.79      4.69 o 
  -2   6   1       51.16       51.83      3.24 o 
  -1   6   1       94.03       96.08      5.22 o 
   0   6   1        3.48        3.73      1.69 o 
   1   6   1        0.39        0.17      1.26 o 
   2   6   1      103.76       98.52      5.02 o 
  -6   7   1        2.86        5.44      1.18 o 
  -5   7   1       70.94       67.31      4.81 o 
  -4   7   1       72.81       80.28      5.63 o 
  -3   7   1        0.73        0.78      0.57 o 
  -2   7   1        7.09        7.22      1.21 o 
  -1   7   1       22.79       23.04      3.43 o 
   0   7   1       12.21       10.72      2.23 o 
   1   7   1        0.31        0.53      0.65 o 
  -5   8   1       93.74      108.93      4.57 o 
  -4   8   1        4.10        2.57      0.94 o 
  -3   8   1        2.67        3.13      0.72 o 
  -2   8   1        2.33        2.51      1.15 o 
  -1   8   1        6.04        4.86      1.47 o 
   0  -8   2        5.44        6.50      1.28 o 
   1  -8   2      180.29      187.19      7.48 o 
   2  -8   2       21.85       19.01      2.42 o 
   3  -8   2       39.95       43.59      3.14 o 
   4  -8   2      141.86      148.44      6.20 o 
   5  -8   2       22.22       24.29      2.32 o 
  -1  -7   2        3.92        2.20      1.15 o 
   0  -7   2       68.05       74.17      5.77 o 
   1  -7   2      137.85      152.14      8.41 o 
   2  -7   2      276.71      297.59      6.05 o 
   3  -7   2       26.83       32.42      3.63 o 
   4  -7   2       69.04       72.58      5.50 o 
   5  -7   2        9.60       10.70      1.53 o 
   6  -7   2       17.22       16.20      1.97 o 
  -2  -6   2        4.78        3.31      1.05 o 
  -1  -6   2        0.26       -0.83      1.38 o 
   0  -6   2        0.07        0.64      0.82 o 
   1  -6   2       32.50       34.61      2.95 o 
   2  -6   2        0.33        0.19      0.49 o 
   3  -6   2        5.33        6.04      1.45 o 
   4  -6   2      175.10      178.39      6.57 o 
   5  -6   2       10.17       10.95      1.67 o 
   6  -6   2        0.04       -0.29      0.54 o 
  -3  -5   2       19.39       19.30      3.04 o 
  -2  -5   2        2.41       -0.02      1.18 o 
  -1  -5   2        3.22        4.38      0.97 o 
   0  -5   2       18.28       16.23      1.85 o 
   1  -5   2       25.30       24.33      2.94 o 
   2  -5   2       11.67        7.83      1.48 o 
   3  -5   2       10.16       10.71      1.55 o 
   4  -5   2      161.82      159.72      4.77 o 
   5  -5   2      119.03      122.39      5.12 o 
   6  -5   2        0.18       -0.21      1.09 o 
   7  -5   2        1.72       -0.17      0.83 o 
  -4  -4   2       86.65       86.64      5.93 o 
  -3  -4   2       21.12       20.19      2.17 o 
  -2  -4   2       58.96       59.71      3.54 o 
  -1  -4   2        0.06       -0.46      0.82 o 
   0  -4   2      710.06      767.53     15.19 o 
   1  -4   2        0.31        0.59      0.73 o 
   2  -4   2      122.88      123.77      4.70 o 
   3  -4   2       84.82       95.87      5.42 o 
   4  -4   2       74.36       78.21      3.83 o 
   5  -4   2       11.12       11.95      1.76 o 
   6  -4   2       94.15       86.88      4.03 o 
   7  -4   2       24.94       26.02      2.64 o 
  -5  -3   2        1.69        2.28      1.22 o 
  -4  -3   2       59.55       61.35      5.75 o 
  -3  -3   2      173.36      172.76      5.93 o 
  -2  -3   2        4.88        6.47      1.59 o 
  -1  -3   2     2038.75     2130.63     19.44 o 
   0  -3   2        7.02        5.25      0.61 o 
   1  -3   2        3.12        6.52      1.17 o 
   2  -3   2      284.30      284.24      6.18 o 
   3  -3   2       80.20       83.47      4.57 o 
   4  -3   2       12.45       13.57      2.28 o 
   5  -3   2       21.06       22.67      1.88 o 
   6  -3   2        8.85        6.99      1.85 o 
   7  -3   2       15.38       14.14      1.95 o 
  -5  -2   2        1.97        2.16      1.16 o 
  -4  -2   2      203.78      203.99      6.78 o 
  -3  -2   2       58.64       66.25      3.12 o 
  -2  -2   2     1448.41     1416.74     45.60 o 
  -1  -2   2      526.99      577.04     18.32 o 
   0  -2   2     7183.70     6612.75     29.24 o 
   1  -2   2        2.51        3.73      0.67 o 
   2  -2   2        3.65        1.60      0.35 o 
   3  -2   2     1703.76     1752.44     19.50 o 
   4  -2   2      355.42      387.90     11.31 o 
   5  -2   2        9.00        7.61      1.49 o 
   6  -2   2       11.75        8.42      1.43 o 
   7  -2   2       86.10       85.55      4.59 o 
  -6  -1   2       54.87       54.96      4.42 o 
  -5  -1   2       23.38       25.31      3.73 o 
  -4  -1   2       20.51       21.38      1.54 o 
  -3  -1   2       54.84       55.21      4.08 o 
  -2  -1   2     1399.88     1521.40     11.18 o 
   0  -1   2        0.67        0.66      0.41 o 
   1  -1   2     1037.12      912.79      7.03 o 
   2  -1   2      205.55      193.65      2.78 o 
   3  -1   2     1212.74     1349.94     17.05 o 
   4  -1   2        0.91        1.08      0.98 o 
   5  -1   2       34.97       39.31      3.15 o 
   6  -1   2      102.24       96.03      7.65 o 
   7  -1   2        2.07        2.15      0.61 o 
  -6   0   2       17.09       16.95      2.86 o 
  -5   0   2      123.69      131.95      5.59 o 
  -4   0   2        0.07        0.76      1.02 o 
  -3   0   2       69.61       69.23      2.98 o 
  -2   0   2      225.01      211.18      4.43 o 
  -1   0   2      738.21      724.48      4.28 o 
   0   0   2       98.51       88.34      2.05 o 
   1   0   2      554.03      505.86      6.57 o 
   2   0   2      479.22      462.90      6.16 o 
   3   0   2      271.08      257.35      7.85 o 
   4   0   2        5.34        4.51      1.05 o 
   5   0   2       53.59       56.14      3.81 o 
   6   0   2       31.37       28.85      3.42 o 
  -7   1   2       13.66       13.85      1.98 o 
  -6   1   2       11.61       11.50      1.70 o 
  -5   1   2       17.39       19.17      2.09 o 
  -4   1   2       49.17       50.37      3.02 o 
  -3   1   2      442.32      435.60      7.04 o 
  -2   1   2      302.01      275.13      4.32 o 
  -1   1   2      686.83      623.85      6.14 o 
   0   1   2      213.11      194.64      4.16 o 
   1   1   2     2880.76     2674.54     17.94 o 
   2   1   2       30.99       31.84      2.45 o 
   3   1   2        0.27        1.44      0.80 o 
   4   1   2       56.37       60.35      3.81 o 
   5   1   2        2.89        2.44      1.12 o 
   6   1   2       48.65       55.27      4.12 o 
  -7   2   2       10.24        9.16      1.25 o 
  -6   2   2        0.01        0.63      0.88 o 
  -5   2   2       30.40       28.69      1.74 o 
  -4   2   2        0.33        0.06      0.70 o 
  -3   2   2       58.00       61.78      6.31 o 
  -2   2   2       84.93       76.14      1.77 o 
  -1   2   2      293.85      247.22     11.20 o 
   0   2   2      206.76      186.55      5.28 o 
   1   2   2      446.78      444.98      9.56 o 
   2   2   2       39.24       38.66      3.22 o 
   3   2   2      207.58      215.78      7.31 o 
   4   2   2       12.75       13.44      1.95 o 
   5   2   2       30.58       26.02      2.44 o 
  -7   3   2        0.53       -0.62      1.00 o 
  -6   3   2        9.88       12.46      1.41 o 
  -5   3   2       55.15       49.84      2.66 o 
  -4   3   2      150.75      135.08      6.76 o 
  -3   3   2       27.89       26.02      2.04 o 
  -2   3   2        1.15        0.26      0.37 o 
  -1   3   2      395.21      449.89      8.92 o 
   0   3   2       85.07       98.54      4.88 o 
   1   3   2       88.00       81.69      4.95 o 
   2   3   2       29.95       28.02      3.29 o 
   3   3   2       67.88       68.98      3.25 o 
   4   3   2       34.81       33.41      2.85 o 
   5   3   2        0.13       -0.05      0.86 o 
  -7   4   2        2.12        1.76      0.88 o 
  -6   4   2        0.55        0.87      0.69 o 
  -5   4   2     1442.61     1468.88     13.60 o 
  -4   4   2      417.82      401.35      6.80 o 
  -3   4   2      140.44      136.08      6.39 o 
  -1   4   2      745.04      838.33     14.97 o 
   0   4   2      428.96      456.71     12.41 o 
   1   4   2      259.07      275.94     10.65 o 
   2   4   2        1.61        0.87      0.77 o 
   3   4   2       13.64       12.80      1.79 o 
   4   4   2       31.19       27.06      2.02 o 
  -7   5   2        4.65        4.79      1.19 o 
  -6   5   2       15.79       12.74      1.45 o 
  -5   5   2      825.26      854.75     13.09 o 
  -4   5   2      118.31      117.63      4.03 o 
  -3   5   2       23.61       21.20      1.66 o 
  -2   5   2      443.55      501.57     11.78 o 
  -1   5   2       14.47       14.80      1.74 o 
   0   5   2       59.94       69.87      3.93 o 
   1   5   2       10.00       11.33      1.71 o 
   2   5   2      102.96      106.71      6.17 o 
   3   5   2       30.52       30.04      3.53 o 
  -6   6   2        1.72        3.46      0.79 o 
  -5   6   2      291.13      308.32      7.84 o 
  -4   6   2       13.98       13.10      1.78 o 
  -3   6   2        0.07        0.51      0.60 o 
  -2   6   2        1.25        1.44      2.08 o 
  -1   6   2       56.36       62.28      3.75 o 
   0   6   2       34.01       34.90      4.22 o 
   1   6   2        3.27        1.89      1.15 o 
   2   6   2        0.27        0.67      0.89 o 
  -6   7   2        3.57        6.37      1.16 o 
  -5   7   2       36.85       38.59      3.55 o 
  -4   7   2        6.94        6.37      1.64 o 
  -3   7   2        4.73        4.91      1.15 o 
  -2   7   2      221.85      252.13     10.65 o 
  -1   7   2        0.28        0.57      1.15 o 
   0   7   2       18.07       14.27      2.49 o 
   1   7   2       15.51       15.69      1.93 o 
  -4   8   2       10.12       14.12      1.83 o 
  -3   8   2        9.80        7.23      0.94 o 
  -2   8   2        2.75        2.72      1.07 o 
  -1   8   2        0.41        0.23      0.81 o 
   0  -8   3        3.46        2.15      0.89 o 
   1  -8   3      121.01      136.11      6.31 o 
   2  -8   3       48.75       46.26      3.72 o 
   3  -8   3       48.16       46.97      3.27 o 
   4  -8   3        0.25       -0.18      0.73 o 
   5  -8   3        7.78       10.09      1.54 o 
  -1  -7   3        3.01        1.67      0.89 o 
   0  -7   3        2.50        4.56      1.72 o 
   1  -7   3        0.15       -0.20      0.82 o 
   2  -7   3      565.98      620.72     14.72 o 
   4  -7   3       28.58       32.17      3.92 o 
   5  -7   3        2.18        1.44      1.27 o 
   6  -7   3        0.41        1.22      0.64 o 
  -2  -6   3      140.14      138.34      5.33 o 
  -1  -6   3       26.26       24.90      3.49 o 
   0  -6   3      113.17      122.54      5.58 o 
   1  -6   3        0.67        1.76      1.35 o 
   2  -6   3      168.71      172.82      4.18 o 
   3  -6   3      130.07      135.97      5.71 o 
   4  -6   3      103.69      106.55      5.13 o 
   5  -6   3       10.70       12.33      1.78 o 
   6  -6   3        0.46        0.00      0.63 o 
  -3  -5   3       31.64       30.92      3.67 o 
  -2  -5   3        9.38        8.28      1.52 o 
  -1  -5   3      291.98      301.11      5.80 o 
   0  -5   3        8.91        7.36      1.09 o 
   1  -5   3       42.53       38.15      3.65 o 
   2  -5   3       54.63       51.86      4.00 o 
   3  -5   3      108.37      113.27      4.80 o 
   4  -5   3       38.62       38.54      2.40 o 
   5  -5   3        3.72        3.10      1.02 o 
   6  -5   3        3.67        5.76      1.71 o 
   7  -5   3        0.28        0.62      0.82 o 
  -4  -4   3       20.08       18.20      2.79 o 
  -3  -4   3       60.33       58.66      5.45 o 
  -2  -4   3       15.63       16.72      1.54 o 
  -1  -4   3       35.14       36.31      3.76 o 
   0  -4   3      957.44     1075.12     18.28 o 
   1  -4   3        5.78        3.92      1.16 o 
   2  -4   3      105.40       98.66      4.65 o 
   3  -4   3       25.09       30.17      3.14 o 
   4  -4   3       49.93       43.66      2.35 o 
   5  -4   3       34.95       37.02      2.88 o 
   6  -4   3       22.87       24.20      3.38 o 
   7  -4   3       75.28       67.15      4.16 o 
  -5  -3   3       15.92       15.82      2.40 o 
  -4  -3   3       23.89       24.48      2.26 o 
  -3  -3   3      141.35      137.15      4.27 o 
  -2  -3   3       52.99       56.21      3.92 o 
  -1  -3   3     1514.78     1655.38     13.10 o 
   0  -3   3       86.35       75.83      4.08 o 
   1  -3   3      184.97      195.97      5.74 o 
   2  -3   3      339.98      341.25      7.03 o 
   3  -3   3      889.59      979.28     15.36 o 
   4  -3   3       11.01       12.88      2.28 o 
   5  -3   3       46.05       44.13      2.55 o 
   6  -3   3      147.93      136.80      5.43 o 
   7  -3   3       40.19       36.66      3.12 o 
  -5  -2   3        7.41        9.35      2.20 o 
  -4  -2   3       98.99       96.97      6.34 o 
  -3  -2   3      126.33      135.01      4.44 o 
  -2  -2   3      497.98      556.61      9.39 o 
  -1  -2   3       88.50       97.92      2.91 o 
   0  -2   3      896.20      875.23     10.97 o 
   1  -2   3        1.72        1.56      0.61 o 
   2  -2   3      574.20      590.85      6.50 o 
   3  -2   3      239.63      268.33      7.60 o 
   4  -2   3       64.27       70.60      4.84 o 
   5  -2   3        3.43        7.12      1.37 o 
   6  -2   3        0.35        1.51      0.83 o 
   7  -2   3        1.25        2.62      0.94 o 
  -6  -1   3       12.65       12.58      2.19 o 
  -5  -1   3       21.26       22.15      3.47 o 
  -4  -1   3        8.93        9.41      1.53 o 
  -3  -1   3      248.40      258.54      8.91 o 
  -2  -1   3      173.99      171.59      2.91 o 
  -1  -1   3     1358.65     1273.06      8.11 o 
   0  -1   3      793.87      719.26      7.62 o 
   1  -1   3      211.98      191.10      3.90 o 
   2  -1   3      589.76      557.36      9.56 o 
   3  -1   3       53.21       72.62      4.00 o 
   4  -1   3      215.79      228.00      8.56 o 
   5  -1   3       12.70       13.17      1.86 o 
   6  -1   3      106.55      107.07      4.63 o 
  -6   0   3      103.45      102.65      6.53 o 
  -5   0   3       82.10       88.33      4.61 o 
  -4   0   3       38.22       37.51      3.96 o 
  -3   0   3       52.40       50.05      2.57 o 
  -2   0   3        1.19        0.73      0.26 o 
  -1   0   3      931.03      847.22      5.22 o 
   0   0   3      122.64       98.39      2.69 o 
   1   0   3      128.07      113.22      3.00 o 
   2   0   3      319.19      284.65      4.20 o 
   4   0   3       26.27       22.14      2.18 o 
   5   0   3       18.11       22.51      2.48 o 
   6   0   3        2.18        1.90      1.12 o 
  -7   1   3       36.26       39.76      3.09 o 
  -6   1   3       16.73       15.77      1.94 o 
  -5   1   3       19.92       20.62      1.86 o 
  -4   1   3      137.72      128.43      4.73 o 
  -3   1   3      523.01      529.60      7.87 o 
  -2   1   3       91.84       99.63      1.77 o 
  -1   1   3      816.54      738.57     10.89 o 
   0   1   3       33.36       37.42      2.11 o 
   1   1   3      126.96      124.50      4.20 o 
   2   1   3      144.20      141.58      5.34 o 
   3   1   3       29.08       25.64      2.52 o 
   4   1   3        5.43        3.85      1.11 o 
   5   1   3       95.16      101.28      5.00 o 
   6   1   3       39.22       43.85      3.40 o 
  -7   2   3       37.99       34.82      2.96 o 
  -6   2   3       23.74       26.18      2.52 o 
  -5   2   3      279.51      284.59      5.58 o 
  -4   2   3      194.88      176.64      6.94 o 
  -3   2   3       47.04       42.37      2.29 o 
  -2   2   3      244.72      241.69      2.91 o 
  -1   2   3      124.85      114.11      2.67 o 
   0   2   3      168.57      172.96      5.27 o 
   1   2   3        4.63        3.67      1.18 o 
   2   2   3       42.31       41.90      3.54 o 
   3   2   3      174.37      168.87      4.71 o 
   4   2   3      144.17      151.86      6.24 o 
   5   2   3        0.21       -0.37      0.77 o 
  -7   3   3      203.61      199.45      7.24 o 
  -6   3   3       28.12       30.91      2.79 o 
  -5   3   3      231.58      219.38      7.00 o 
  -4   3   3      456.17      463.96      8.42 o 
  -3   3   3        4.11        4.14      0.75 o 
  -2   3   3       76.07       88.11      3.49 o 
  -1   3   3        6.24        8.09      1.42 o 
   0   3   3       46.57       56.34      3.87 o 
   1   3   3      105.41      105.35      5.83 o 
   2   3   3      292.20      272.30     10.40 o 
   3   3   3        1.24        0.98      0.95 o 
   4   3   3       80.51       87.06      4.50 o 
   5   3   3       38.78       36.22      3.06 o 
  -7   4   3       16.21       13.25      1.96 o 
  -6   4   3       72.80       80.44      6.04 o 
  -5   4   3      395.70      414.01      8.49 o 
  -4   4   3       47.46       40.46      2.20 o 
  -3   4   3       19.49       20.18      2.56 o 
  -2   4   3       72.32       67.60      3.82 o 
  -1   4   3      375.98      415.07     10.70 o 
   0   4   3      148.95      149.95      7.28 o 
   1   4   3        0.38        1.52      1.11 o 
   2   4   3      189.95      186.17      6.95 o 
   3   4   3        5.63        5.70      1.29 o 
   4   4   3       22.57       19.23      1.71 o 
  -7   5   3        7.35        7.59      1.46 o 
  -6   5   3       67.46       58.06      3.91 o 
  -5   5   3       98.47       94.17      4.31 o 
  -4   5   3      484.61      490.72      9.55 o 
  -3   5   3       14.07       14.68      1.20 o 
  -2   5   3       71.22       73.30      3.64 o 
  -1   5   3       23.78       25.27      2.28 o 
   0   5   3       40.31       40.04      3.04 o 
   1   5   3      118.39      116.19      5.01 o 
   2   5   3       52.12       48.07      5.87 o 
   3   5   3        0.28        1.28      1.01 o 
  -6   6   3        3.61        3.37      1.10 o 
  -5   6   3       25.05       28.06      3.39 o 
  -4   6   3        0.01        2.15      1.33 o 
  -3   6   3       29.58       28.03      2.48 o 
  -2   6   3       14.17       13.69      1.76 o 
  -1   6   3       71.82       75.73      6.25 o 
   0   6   3       31.91       31.35      4.00 o 
   1   6   3       28.17       27.62      3.42 o 
   2   6   3      138.77      151.83      7.24 o 
  -6   7   3       11.54       13.03      1.56 o 
  -5   7   3       12.39       14.25      2.23 o 
  -4   7   3        0.07       -0.18      1.09 o 
  -3   7   3        1.63        1.02      0.61 o 
  -2   7   3       29.76       26.90      3.52 o 
  -1   7   3       11.69       12.59      2.51 o 
   0   7   3        5.82        5.46      1.71 o 
   1   7   3        1.11        0.29      0.51 o 
  -4   8   3       20.34       18.83      1.99 o 
  -3   8   3        7.04        5.23      0.77 o 
  -2   8   3        1.19        1.77      0.95 o 
  -1   8   3       15.87       15.74      2.03 o 
   1  -8   4       19.31       18.37      2.38 o 
   2  -8   4       43.33       37.27      3.21 o 
   3  -8   4       13.83        9.56      1.52 o 
   4  -8   4       11.72       12.06      1.77 o 
   5  -8   4       18.53       19.93      2.06 o 
  -1  -7   4        6.19        3.91      1.32 o 
   0  -7   4       21.33       24.76      3.41 o 
   1  -7   4        5.31        5.26      1.25 o 
   2  -7   4       91.03       88.14      4.39 o 
   3  -7   4      135.08      146.68      5.35 o 
   4  -7   4        0.25        0.29      1.09 o 
   5  -7   4       16.54       13.63      1.69 o 
   6  -7   4        6.51        5.37      1.81 o 
  -2  -6   4       13.62       11.19      1.52 o 
  -1  -6   4        0.13        0.81      1.06 o 
   0  -6   4      169.22      172.27      6.63 o 
   1  -6   4       37.98       41.22      2.52 o 
   2  -6   4        0.01        0.23      0.60 o 
   3  -6   4       69.83       65.22      3.09 o 
   4  -6   4        0.12        0.17      0.74 o 
   5  -6   4        0.70        0.37      0.64 o 
   6  -6   4       11.17       12.13      1.11 o 
  -3  -5   4        2.72        2.55      1.29 o 
  -2  -5   4        6.92        4.02      1.62 o 
  -1  -5   4      717.17      743.41     15.46 o 
   0  -5   4       18.34       20.03      1.49 o 
   1  -5   4        2.69        1.33      0.96 o 
   2  -5   4      203.50      230.66      8.45 o 
   3  -5   4      233.37      245.31      5.67 o 
   4  -5   4        7.18        4.70      0.96 o 
   5  -5   4       98.95       92.15      4.58 o 
   6  -5   4      176.90      172.88      8.40 o 
   7  -5   4        2.95        5.74      1.28 o 
  -4  -4   4      230.43      208.94     10.46 o 
  -3  -4   4        0.06        0.43      0.70 o 
  -2  -4   4      165.75      172.81      4.15 o 
  -1  -4   4       39.00       44.84      2.87 o 
   0  -4   4      382.04      395.34     11.27 o 
   1  -4   4      150.97      164.07      4.64 o 
   2  -4   4      122.17      112.07      5.08 o 
   3  -4   4       37.97       39.85      3.46 o 
   4  -4   4       36.90       37.53      2.23 o 
   5  -4   4        0.16        0.09      0.67 o 
   6  -4   4        1.20        2.16      1.37 o 
   7  -4   4       19.65       22.78      2.50 o 
  -5  -3   4       13.00       10.68      1.89 o 
  -4  -3   4       90.47       90.27      4.34 o 
  -3  -3   4      797.32      790.67     12.98 o 
  -2  -3   4       63.63       71.00      2.62 o 
  -1  -3   4     2400.97     2472.98     16.63 o 
   0  -3   4        0.59        1.01      0.51 o 
   1  -3   4      301.24      309.24      7.57 o 
   2  -3   4     1287.90     1314.33     14.58 o 
   3  -3   4      306.76      315.73      8.74 o 
   4  -3   4        0.18        1.35      1.09 o 
   5  -3   4       19.14       18.97      1.70 o 
   6  -3   4      162.13      158.66      5.67 o 
   7  -3   4       33.84       43.90      3.35 o 
  -5  -2   4        6.87        7.87      2.08 o 
  -4  -2   4       41.13       41.36      3.05 o 
  -3  -2   4      515.50      584.11     14.15 o 
  -2  -2   4      586.56      647.98      8.28 o 
  -1  -2   4      210.93      204.27      4.29 o 
   0  -2   4      967.87      915.48     11.24 o 
   1  -2   4       38.55       32.83      2.10 o 
   2  -2   4      625.73      636.00      9.25 o 
   3  -2   4      454.59      463.19      9.95 o 
   4  -2   4       95.77      101.71      5.75 o 
   5  -2   4       57.48       50.39      3.23 o 
   6  -2   4        3.57        3.88      1.08 o 
   7  -2   4       18.97       20.71      2.18 o 
  -6  -1   4       35.58       39.83      3.51 o 
  -5  -1   4        0.85        0.98      1.32 o 
  -4  -1   4       71.68       68.37      2.67 o 
  -3  -1   4      106.23       94.82      5.70 o 
  -2  -1   4      569.19      588.01      8.43 o 
  -1  -1   4      920.83      878.02     10.02 o 
   0  -1   4      692.63      644.35      8.17 o 
   1  -1   4       68.97       68.66      1.65 o 
   2  -1   4       92.99       79.56      2.21 o 
   3  -1   4       30.88       23.96      2.35 o 
   4  -1   4       37.88       33.88      3.38 o 
   5  -1   4       47.12       40.05      4.37 o 
   6  -1   4        6.35        3.09      1.00 o 
  -6   0   4        3.42        1.87      1.18 o 
  -5   0   4       80.12       89.29      4.67 o 
  -4   0   4       22.10       19.92      1.62 o 
  -3   0   4      126.46      125.65      4.19 o 
  -2   0   4      111.15      119.13      2.27 o 
  -1   0   4      610.66      559.86      4.53 o 
   0   0   4     3383.83     3069.63     17.45 o 
   1   0   4      399.61      385.90      3.95 o 
   2   0   4        0.40        1.05      0.64 o 
   3   0   4       98.25       93.92      4.20 o 
   4   0   4       22.09       22.19      2.16 o 
   5   0   4      209.73      237.81     12.85 o 
   6   0   4      133.84      157.05      6.91 o 
  -7   1   4        5.51        6.72      1.37 o 
  -6   1   4       43.17       39.77      2.99 o 
  -5   1   4       94.56       89.99      3.79 o 
  -4   1   4       19.39       19.28      1.95 o 
  -3   1   4       21.63       20.52      1.64 o 
  -2   1   4       87.49       84.44      1.85 o 
  -1   1   4       24.31       33.79      1.17 o 
   0   1   4     1166.15     1091.60     12.14 o 
   1   1   4      355.31      340.39      7.56 o 
   2   1   4       67.05       62.28      3.67 o 
   3   1   4       34.08       28.16      2.80 o 
   4   1   4       19.88       22.40      2.38 o 
   5   1   4        0.19        1.09      0.88 o 
   6   1   4      103.50      117.32      4.91 o 
  -7   2   4       44.72       40.87      3.23 o 
  -6   2   4       18.08       18.57      2.13 o 
  -5   2   4      518.57      541.90      7.69 o 
  -4   2   4        4.27        1.17      0.75 o 
  -3   2   4       36.26       31.93      1.95 o 
  -2   2   4      514.21      541.50      9.69 o 
  -1   2   4      602.42      596.41     10.06 o 
   0   2   4       32.79       34.54      2.71 o 
   1   2   4      183.72      180.01      6.55 o 
   2   2   4      827.62      875.95     16.57 o 
   3   2   4       14.16       14.81      1.62 o 
   4   2   4       23.91       24.75      2.56 o 
   5   2   4       54.00       54.26      3.24 o 
  -7   3   4       46.61       44.35      3.52 o 
  -6   3   4      830.60      870.05     19.77 o 
  -5   3   4      372.33      370.24      7.07 o 
  -4   3   4       33.16       33.73      2.30 o 
  -3   3   4       34.35       25.29      1.65 o 
  -2   3   4     2209.47     2516.36     19.82 o 
  -1   3   4      697.68      796.08     12.99 o 
   0   3   4       82.68       80.02      4.82 o 
   1   3   4       41.69       49.54      4.22 o 
   2   3   4       57.32       59.04      3.52 o 
   3   3   4        5.94        6.09      2.12 o 
   4   3   4        2.18        2.27      1.40 o 
   5   3   4      171.13      194.38      6.09 o 
  -7   4   4        0.11        0.21      0.85 o 
  -6   4   4      401.54      423.81     13.75 o 
  -5   4   4        6.31        6.27      1.19 o 
  -4   4   4       27.81       24.02      2.15 o 
  -3   4   4      263.97      271.19      9.00 o 
  -2   4   4        0.24        0.26      0.47 o 
  -1   4   4        6.68        5.20      1.44 o 
   0   4   4      139.17      139.64      7.26 o 
   1   4   4      146.97      151.44      5.52 o 
   2   4   4      103.78      106.30      5.06 o 
   3   4   4       12.62       11.83      1.82 o 
   4   4   4      128.48      134.41     10.34 o 
  -7   5   4        6.65        6.19      1.31 o 
  -6   5   4       16.37       13.07      1.80 o 
  -5   5   4       28.75       26.87      3.26 o 
  -4   5   4      148.69      139.30      4.25 o 
  -3   5   4        3.08        3.31      0.93 o 
  -2   5   4      141.59      151.99     10.41 o 
  -1   5   4        0.11        0.36      0.84 o 
   0   5   4        1.84        0.98      0.61 o 
   1   5   4        8.43        5.40      1.14 o 
   2   5   4       41.74       39.82      4.03 o 
   3   5   4       12.73       10.12      2.18 o 
  -6   6   4        0.16       -0.35      0.66 o 
  -5   6   4        0.25        0.44      0.84 o 
  -4   6   4       30.18       34.47      3.89 o 
  -3   6   4       44.39       43.10      3.08 o 
  -2   6   4       43.40       45.68      3.07 o 
  -1   6   4        0.44       -0.22      1.15 o 
   0   6   4        4.55        5.27      1.97 o 
   1   6   4       65.20       59.50      4.69 o 
   2   6   4       40.72       39.59      3.48 o 
  -5   7   4       23.14       31.88      3.11 o 
  -4   7   4       74.92       68.96      4.91 o 
  -3   7   4        6.85        7.00      1.23 o 
  -2   7   4       14.29       16.89      2.84 o 
  -1   7   4       45.37       36.33      3.90 o 
   0   7   4        8.91        5.69      1.61 o 
   1   7   4        2.04        2.88      1.58 o 
  -4   8   4        9.51       13.00      1.58 o 
  -3   8   4        5.75        3.22      0.90 o 
  -2   8   4       39.57       38.78      3.20 o 
   1  -8   5      215.46      231.52      7.86 o 
   2  -8   5        0.46       -0.29      0.60 o 
   3  -8   5       47.88       45.95      3.18 o 
   4  -8   5        7.08        7.65      1.47 o 
  -1  -7   5      246.11      229.19     24.88 o 
   0  -7   5        1.16        1.88      1.31 o 
   1  -7   5      128.29      143.88      5.71 o 
   2  -7   5       13.45       13.60      3.53 o 
   3  -7   5       15.88       15.47      3.17 o 
   4  -7   5       14.56       20.67      3.15 o 
   5  -7   5        0.38        0.13      0.60 o 
   6  -7   5        2.73        1.87      0.78 o 
  -2  -6   5       78.00       70.66      6.68 o 
  -1  -6   5       40.34       46.37      4.72 o 
   0  -6   5       53.07       52.34      5.20 o 
   1  -6   5        0.37        0.68      0.56 o 
   2  -6   5      212.47      217.98      4.80 o 
   3  -6   5      135.21      141.89      4.59 o 
   4  -6   5        0.07       -0.86      1.22 o 
   5  -6   5        1.57        1.60      0.89 o 
   6  -6   5        1.34        1.34      0.51 o 
  -3  -5   5        5.45        4.57      0.77 o 
  -2  -5   5       26.17       26.74      3.63 o 
  -1  -5   5      568.10      571.68      9.18 o 
   0  -5   5        0.02        0.44      0.48 o 
   1  -5   5        2.32        0.40      0.67 o 
   2  -5   5       32.63       36.21      1.82 o 
   3  -5   5        3.42        3.56      0.81 o 
   4  -5   5        0.72        0.08      0.59 o 
   5  -5   5      151.95      140.73      5.64 o 
   6  -5   5      105.15       87.08      5.89 o 
  -4  -4   5        0.13       -0.40      0.63 o 
  -3  -4   5        5.90        5.63      1.45 o 
  -2  -4   5       70.37       71.83      3.11 o 
  -1  -4   5      148.88      144.45      4.22 o 
   0  -4   5       38.35       40.38      2.58 o 
   1  -4   5      452.58      472.59     11.33 o 
   2  -4   5      635.39      703.17     13.10 o 
   3  -4   5       72.36       67.17      4.45 o 
   4  -4   5       24.34       22.88      1.78 o 
   5  -4   5      185.67      160.22      7.99 o 
   6  -4   5       47.10       38.28      4.08 o 
   7  -4   5        0.24        0.36      0.77 o 
  -5  -3   5       15.34       14.11      1.98 o 
  -4  -3   5        2.62        3.39      1.03 o 
  -3  -3   5      158.70      149.21      5.74 o 
  -2  -3   5       70.72       68.87      3.19 o 
  -1  -3   5        3.88        3.38      0.65 o 
   0  -3   5        7.54        4.09      1.17 o 
   1  -3   5       47.86       56.18      3.43 o 
   2  -3   5      275.19      305.30      7.48 o 
   3  -3   5       33.36       26.49      2.60 o 
   4  -3   5      106.49      110.80      4.38 o 
   5  -3   5        0.22        0.94      0.90 o 
   6  -3   5        1.19        2.74      1.49 o 
   7  -3   5        8.72       11.71      1.69 o 
  -5  -2   5       16.35       21.80      2.97 o 
  -4  -2   5       28.46       30.12      2.62 o 
  -3  -2   5      502.64      548.80     12.28 o 
  -2  -2   5      979.72     1007.68     11.07 o 
  -1  -2   5      309.19      312.89      7.64 o 
   0  -2   5        4.15        1.81      0.86 o 
   1  -2   5      116.27      109.00      4.08 o 
   2  -2   5      144.22      135.84      3.15 o 
   3  -2   5       39.26       42.49      3.07 o 
   4  -2   5      230.80      231.27      8.44 o 
   5  -2   5      117.61      107.94      5.08 o 
   6  -2   5        9.74        5.41      2.54 o 
  -6  -1   5       61.61       62.21      4.09 o 
  -5  -1   5       77.20       78.74      3.95 o 
  -4  -1   5        7.68        7.20      0.95 o 
  -3  -1   5       32.43       28.52      3.40 o 
  -2  -1   5      385.78      409.88      8.13 o 
  -1  -1   5      463.36      415.48      7.52 o 
   0  -1   5        8.26        8.00      1.13 o 
   1  -1   5      538.17      479.72      8.90 o 
   2  -1   5      429.86      425.60      5.36 o 
   3  -1   5       16.93       12.20      1.71 o 
   4  -1   5      169.03      161.58      8.12 o 
   5  -1   5        0.78        1.25      0.85 o 
   6  -1   5       34.91       34.83      2.49 o 
  -6   0   5        0.00        0.46      0.92 o 
  -5   0   5      248.75      259.20      6.10 o 
  -4   0   5        2.71        2.43      0.72 o 
  -3   0   5      169.62      158.48      7.36 o 
  -2   0   5       30.63       30.08      1.40 o 
  -1   0   5        8.98        6.83      1.02 o 
   0   0   5      876.50      834.47     10.51 o 
   1   0   5       83.77       76.63      3.46 o 
   2   0   5      157.38      179.60      5.72 o 
   3   0   5        5.41        4.48      1.00 o 
   4   0   5      149.12      143.88      5.46 o 
   5   0   5       38.36       42.86      3.18 o 
   6   0   5      112.05      128.09      5.58 o 
  -6   1   5      135.25      139.97      5.59 o 
  -5   1   5      236.75      235.52      5.09 o 
  -4   1   5       88.04       90.16      4.02 o 
  -3   1   5       30.25       20.54      2.25 o 
  -2   1   5      579.29      631.89      5.48 o 
  -1   1   5       44.59       39.14      1.27 o 
   0   1   5       19.27       17.71      1.82 o 
   1   1   5      393.83      398.64      8.95 o 
   2   1   5     1437.11     1425.48     18.61 o 
   3   1   5       10.92       14.69      2.14 o 
   4   1   5       12.02       12.21      1.74 o 
   5   1   5      211.87      236.70      7.09 o 
   6   1   5       42.78       38.82      2.38 o 
  -7   2   5        1.84        0.94      0.85 o 
  -6   2   5       46.60       46.45      3.26 o 
  -5   2   5      513.95      525.53      6.61 o 
  -4   2   5       49.70       49.10      2.89 o 
  -3   2   5       24.95       22.45      1.70 o 
  -2   2   5      527.04      555.75      6.81 o 
  -1   2   5       43.05       41.72      2.90 o 
   0   2   5      162.07      144.92      5.85 o 
   1   2   5      395.85      392.95     10.17 o 
   2   2   5       21.23       19.30      2.67 o 
   3   2   5      236.20      231.69      5.88 o 
   4   2   5      110.59      124.07      5.47 o 
   5   2   5       25.16       26.59      2.14 o 
  -7   3   5       27.02       25.77      2.67 o 
  -6   3   5        5.42        5.69      1.79 o 
  -5   3   5        4.22        3.24      0.90 o 
  -4   3   5        6.28        6.60      1.11 o 
  -3   3   5       11.64        8.40      1.56 o 
  -2   3   5      297.29      330.05      5.48 o 
  -1   3   5      510.91      569.75     11.49 o 
   0   3   5       59.01       67.72      4.56 o 
   1   3   5      601.00      573.40     14.64 o 
   2   3   5       66.89       71.08      4.00 o 
   3   3   5       43.12       44.31      3.34 o 
   4   3   5       38.55       33.67      2.65 o 
  -7   4   5        1.55        2.54      1.08 o 
  -6   4   5       14.70       19.32      3.10 o 
  -5   4   5      310.61      300.35     15.52 o 
  -4   4   5        0.00       -0.28      0.63 o 
  -3   4   5       20.77       19.63      1.78 o 
  -2   4   5       22.59       24.11      2.59 o 
  -1   4   5      176.46      172.37      7.64 o 
   0   4   5       27.40       21.06      3.01 o 
   1   4   5       29.52       30.22      2.53 o 
   2   4   5        2.87        2.84      1.52 o 
   3   4   5       37.05       37.07      2.89 o 
   4   4   5      117.64      122.84      3.64 o 
  -6   5   5        1.56       -0.74      0.74 o 
  -5   5   5       15.34       22.02      2.97 o 
  -4   5   5       23.93       30.99      3.65 o 
  -3   5   5        0.32       -0.66      0.83 o 
  -2   5   5       27.98       32.30      2.54 o 
  -1   5   5      103.27      110.36      4.91 o 
   0   5   5        8.26        6.12      4.04 o 
   1   5   5      324.64      334.32     12.07 o 
   2   5   5        0.19       -0.38      0.85 o 
   3   5   5        2.62        1.78      1.02 o 
  -6   6   5       30.58       35.65      2.78 o 
  -5   6   5        1.30        0.72      0.92 o 
  -4   6   5       22.22       21.40      3.11 o 
  -3   6   5      171.71      149.74      5.77 o 
  -2   6   5        4.28        5.46      1.25 o 
  -1   6   5        7.73        7.61      2.13 o 
   0   6   5       33.32       41.20      4.40 o 
   1   6   5        4.34        2.95      2.18 o 
   2   6   5       50.69       49.18      3.39 o 
  -5   7   5       18.98       24.02      2.62 o 
  -4   7   5        2.49        1.71      1.11 o 
  -3   7   5       11.11       10.89      1.49 o 
  -2   7   5        0.33        1.29      1.31 o 
  -1   7   5       68.75       66.77      5.26 o 
   0   7   5        3.06        1.08      0.99 o 
  -3   8   5        1.37        2.70      0.87 o 
  -2   8   5       23.80       23.69      2.37 o 
   1  -8   6      110.74      108.35      5.19 o 
   2  -8   6       64.71       57.48      3.62 o 
   3  -8   6        1.69        1.63      0.58 o 
   4  -8   6        2.55        1.66      0.77 o 
  -1  -7   6      300.40      317.08      9.65 o 
   0  -7   6       12.29       11.65      2.36 o 
   1  -7   6        8.59        8.72      2.26 o 
   2  -7   6        7.98        8.67      1.18 o 
   3  -7   6       82.28       81.65      4.08 o 
   4  -7   6        5.03        3.83      1.63 o 
   5  -7   6        5.67        5.13      1.23 o 
  -2  -6   6      146.52      140.53      4.44 o 
  -1  -6   6       61.62       64.02      5.48 o 
   0  -6   6        1.82        1.61      1.28 o 
   1  -6   6       86.36       85.32      4.21 o 
   2  -6   6      107.78      109.08      5.20 o 
   3  -6   6       13.42       10.31      1.35 o 
   4  -6   6       11.64       10.28      1.73 o 
   5  -6   6      181.25      178.93      6.13 o 
   6  -6   6        7.20        7.66      0.84 o 
  -3  -5   6        4.94        5.84      0.80 o 
  -2  -5   6       12.39       13.82      1.78 o 
  -1  -5   6      268.13      266.89      7.01 o 
   0  -5   6       53.03       52.31      2.75 o 
   1  -5   6       18.10       20.96      1.41 o 
   2  -5   6      170.02      182.05      4.84 o 
   3  -5   6      103.60      104.43      3.74 o 
   4  -5   6       15.61       10.36      1.28 o 
   5  -5   6       33.32       27.41      2.55 o 
   6  -5   6        0.06       -0.25      1.10 o 
  -4  -4   6      181.67      175.15      5.63 o 
  -3  -4   6        1.04        0.33      0.99 o 
  -2  -4   6      246.38      249.28      5.75 o 
  -1  -4   6        0.00       -0.27      0.44 o 
   0  -4   6      593.65      646.56     14.49 o 
   1  -4   6       78.09       76.65      4.78 o 
   2  -4   6        0.01       -0.57      0.57 o 
   3  -4   6       13.38        9.83      1.80 o 
   4  -4   6       44.55       48.03      3.02 o 
   5  -4   6       73.97       61.65      3.69 o 
   6  -4   6       56.18       56.41      4.79 o 
  -5  -3   6       29.73       25.46      2.31 o 
  -4  -3   6      159.51      165.75      5.69 o 
  -3  -3   6       51.20       49.45      3.29 o 
  -2  -3   6       54.54       53.64      2.48 o 
  -1  -3   6      158.78      144.13      7.57 o 
   0  -3   6        3.05        1.11      0.91 o 
   1  -3   6       32.73       35.08      2.92 o 
   2  -3   6      630.92      641.30     11.69 o 
   3  -3   6        6.68        8.13      1.57 o 
   4  -3   6       48.18       42.80      2.76 o 
   5  -3   6       50.21       48.17      4.67 o 
   6  -3   6        4.52        4.50      1.67 o 
  -5  -2   6      191.28      193.05      7.01 o 
  -4  -2   6        6.44        6.71      1.30 o 
  -3  -2   6      145.55      140.30      3.88 o 
  -2  -2   6      366.37      367.62      7.06 o 
  -1  -2   6       22.74       19.96      2.15 o 
   0  -2   6      584.91      582.90     10.47 o 
   1  -2   6      140.86      138.46      5.00 o 
   2  -2   6       27.75       20.51      1.29 o 
   3  -2   6       12.76       16.71      1.95 o 
   4  -2   6       10.45        9.35      1.38 o 
   5  -2   6       19.78       16.12      2.90 o 
   6  -2   6        0.94        0.73      0.66 o 
  -6  -1   6       73.41       71.85      3.99 o 
  -5  -1   6        6.99        8.23      1.31 o 
  -4  -1   6        8.73        7.97      1.03 o 
  -3  -1   6       61.87       78.93      5.66 o 
  -2  -1   6      289.31      293.77      5.70 o 
  -1  -1   6       95.49       87.30      3.82 o 
   0  -1   6      914.32      885.46     11.87 o 
   1  -1   6      330.99      289.91     10.49 o 
   2  -1   6       20.73       21.39      1.29 o 
   3  -1   6       10.91       12.67      1.66 o 
   4  -1   6      550.69      551.85     12.97 o 
   5  -1   6       29.33       36.60      2.80 o 
   6  -1   6        8.80        7.90      1.21 o 
  -6   0   6       71.31       74.15      4.79 o 
  -5   0   6      273.35      296.74      6.56 o 
  -4   0   6       86.97       85.83      2.94 o 
  -3   0   6       28.56       29.10      3.32 o 
  -2   0   6      139.50      143.33      4.66 o 
  -1   0   6      174.47      159.35      4.96 o 
   0   0   6      442.56      423.02      8.36 o 
   1   0   6       62.66       63.66      3.54 o 
   2   0   6       96.88      103.09      4.83 o 
   3   0   6        0.34       -0.29      0.49 o 
   4   0   6      127.12      124.21      5.05 o 
   5   0   6       60.78       61.74      4.36 o 
   6   0   6        2.58        2.14      1.31 o 
  -6   1   6      303.60      332.63      8.00 o 
  -5   1   6        6.05        6.33      1.06 o 
  -4   1   6       83.06       91.26      2.90 o 
  -3   1   6      142.89      154.98      4.47 o 
  -2   1   6     1125.51     1251.96      9.79 o 
  -1   1   6      248.59      254.68      7.00 o 
   0   1   6        0.30        0.16      0.71 o 
   1   1   6     2120.34     2107.95     22.24 o 
   2   1   6       16.42       11.19      1.89 o 
   3   1   6       37.01       32.34      2.49 o 
   4   1   6       74.16       68.50      3.98 o 
   5   1   6      206.25      217.78     15.85 o 
  -7   2   6      124.92      113.93      5.12 o 
  -6   2   6       99.91      103.91      4.61 o 
  -5   2   6        0.69        1.09      1.13 o 
  -4   2   6        6.89        6.83      0.87 o 
  -3   2   6     1370.01     1526.61     52.78 o 
  -2   2   6       34.61       44.50      1.60 o 
  -1   2   6        1.72        0.81      0.76 o 
   0   2   6        8.85        5.03      1.58 o 
   1   2   6      212.21      227.78      8.28 o 
   2   2   6       19.85       21.36      2.98 o 
   3   2   6        0.17       -0.42      0.61 o 
   4   2   6      511.72      558.66     26.42 o 
   5   2   6        5.33        4.56      0.83 o 
  -7   3   6       93.57       90.65      4.73 o 
  -6   3   6       17.48       18.48      1.88 o 
  -5   3   6       57.84       53.90      4.90 o 
  -4   3   6        0.08        0.60      1.22 o 
  -3   3   6        0.24        1.04      0.85 o 
  -2   3   6        9.52        7.94      0.96 o 
  -1   3   6      197.76      215.82      7.56 o 
   0   3   6       28.76       35.57      3.48 o 
   1   3   6       55.94       55.16      4.82 o 
   2   3   6       55.73       55.73      4.18 o 
   3   3   6        8.14        6.70      1.40 o 
   4   3   6        4.45        2.59      0.80 o 
  -7   4   6       52.52       57.63      3.55 o 
  -6   4   6       29.56       30.23      2.34 o 
  -5   4   6      234.90      229.28      7.33 o 
  -4   4   6        6.18        7.83      1.75 o 
  -3   4   6       36.59       40.98      2.15 o 
  -2   4   6       41.49       39.43      3.33 o 
  -1   4   6        8.13       13.07      2.26 o 
   0   4   6       37.83       38.37      2.85 o 
   1   4   6      181.85      192.04      6.39 o 
   2   4   6       58.12       59.19      5.63 o 
   3   4   6        0.39       -0.64      0.64 o 
   4   4   6      109.33       97.36     14.56 o 
  -6   5   6        6.01        5.73      0.78 o 
  -5   5   6       19.77       22.47      2.98 o 
  -4   5   6       25.75       26.07      3.41 o 
  -3   5   6       21.53       20.38      2.18 o 
  -2   5   6       18.49       23.36      2.23 o 
  -1   5   6        6.25        5.92      1.32 o 
   0   5   6       44.38       43.66      4.67 o 
   1   5   6      181.02      199.91      9.93 o 
   2   5   6      213.49      223.46     11.32 o 
   3   5   6        4.64        4.22      0.65 o 
  -6   6   6       27.82       31.26      2.09 o 
  -5   6   6       30.87       28.77      3.22 o 
  -4   6   6        2.87        3.27      0.90 o 
  -3   6   6       80.41       64.88      3.83 o 
  -2   6   6      128.09      119.29      5.04 o 
  -1   6   6        1.87        2.49      1.70 o 
   0   6   6        2.71        2.21      1.38 o 
   1   6   6       30.24       24.58      1.93 o 
  -5   7   6       24.65       27.21      2.09 o 
  -4   7   6        2.34        4.27      1.30 o 
  -3   7   6      156.16      158.43      5.02 o 
  -2   7   6       43.98       34.31      3.85 o 
  -1   7   6        4.46        2.25      0.74 o 
   0   7   6       16.98       16.84      2.17 o 
   1  -8   7        0.05        0.03      0.61 o 
   2  -8   7        3.17        2.62      0.58 o 
   3  -8   7        0.15        0.67      0.71 o 
   4  -8   7        2.49        2.02      0.75 o 
  -1  -7   7       75.79       67.34      4.40 o 
   0  -7   7        6.80        7.84      1.47 o 
   1  -7   7       67.38       73.72      4.02 o 
   2  -7   7      127.07      128.55      4.73 o 
   3  -7   7        2.14        2.67      0.86 o 
   4  -7   7        2.89        1.97      1.23 o 
   5  -7   7       14.52       14.35      2.22 o 
  -2  -6   7       91.20       95.24      5.52 o 
  -1  -6   7        3.26        2.95      1.50 o 
   0  -6   7        8.63        8.70      2.20 o 
   1  -6   7       22.11       21.32      3.33 o 
   2  -6   7        2.65        2.47      0.89 o 
   3  -6   7       95.74       96.51      3.81 o 
   4  -6   7      132.46      124.52      5.41 o 
   5  -6   7       56.01       40.21      2.85 o 
   6  -6   7        3.02        1.08      0.38 o 
  -3  -5   7        1.23        0.78      0.61 o 
  -2  -5   7       63.57       62.54      5.49 o 
  -1  -5   7       11.84       11.82      1.77 o 
   0  -5   7      119.88      123.02      5.81 o 
   1  -5   7       53.95       59.64      2.38 o 
   2  -5   7       11.53        9.80      1.25 o 
   3  -5   7        3.82        3.50      0.78 o 
   4  -5   7      109.30       96.84      4.81 o 
   5  -5   7       23.10       18.47      2.10 o 
   6  -5   7        0.07        1.01      1.36 o 
  -4  -4   7      101.92       82.92      4.93 o 
  -3  -4   7       87.77       92.13      6.52 o 
  -2  -4   7       65.53       66.23      2.66 o 
  -1  -4   7        0.20        0.34      0.74 o 
   0  -4   7       27.53       30.82      3.36 o 
   1  -4   7      118.68      124.39      6.35 o 
   2  -4   7       18.70       15.90      2.24 o 
   3  -4   7      127.35      115.19      3.52 o 
   4  -4   7       38.11       32.48      3.77 o 
   5  -4   7        2.24        3.17      0.98 o 
   6  -4   7       19.58       15.19      2.50 o 
  -5  -3   7       16.06        8.76      1.25 o 
  -4  -3   7      228.17      224.58      6.40 o 
  -3  -3   7      199.02      209.71      7.41 o 
  -2  -3   7      108.84      111.59      3.27 o 
  -1  -3   7        2.74        2.94      1.21 o 
   0  -3   7       48.29       53.59      3.86 o 
   1  -3   7      167.70      182.53      6.81 o 
   2  -3   7      221.74      204.74      4.56 o 
   3  -3   7      306.09      311.92      8.36 o 
   4  -3   7       61.68       63.51      3.82 o 
   5  -3   7       10.25        9.18      2.22 o 
   6  -3   7        9.09        6.84      1.83 o 
  -5  -2   7       96.25       95.59      3.72 o 
  -4  -2   7        8.54        7.91      1.36 o 
  -3  -2   7       72.24       81.57      3.58 o 
  -2  -2   7      225.65      228.23      6.44 o 
  -1  -2   7        7.93        6.25      1.35 o 
   0  -2   7       63.08       70.07      3.97 o 
   1  -2   7      460.26      442.09      9.77 o 
   2  -2   7       67.32       76.64      3.26 o 
   3  -2   7      255.05      250.87      7.12 o 
   4  -2   7       18.63       16.48      2.98 o 
   5  -2   7        0.20       -0.45      0.70 o 
   6  -2   7       22.24       20.89      2.85 o 
  -5  -1   7       49.87       54.88      3.21 o 
  -4  -1   7       19.54       20.78      1.89 o 
  -3  -1   7       14.15       11.75      2.46 o 
  -2  -1   7      244.08      263.12      7.40 o 
  -1  -1   7      218.69      204.70      6.38 o 
   0  -1   7       83.38       92.83      4.26 o 
   1  -1   7      698.15      768.67     12.47 o 
   2  -1   7      145.32      136.67      5.59 o 
   4  -1   7       10.88        9.34      1.43 o 
   5  -1   7      996.73     1136.27     23.00 o 
   6  -1   7       11.97        9.97      1.97 o 
  -6   0   7       34.08       33.60      2.97 o 
  -5   0   7      159.90      165.77      6.54 o 
  -4   0   7        8.07        9.37      1.11 o 
  -3   0   7      347.68      398.76     12.52 o 
  -2   0   7       10.36        5.77      1.23 o 
  -1   0   7      200.89      194.90      6.09 o 
   0   0   7     1556.08     1586.26     17.92 o 
   1   0   7     2358.65     2525.55     23.90 o 
   2   0   7       58.71       43.94      3.40 o 
   3   0   7      137.54      114.43      5.70 o 
   4   0   7      629.33      678.15     18.20 o 
   5   0   7      259.64      283.44     11.75 o 
   6   0   7      134.06      132.85      5.68 o 
  -6   1   7      154.33      148.21      4.97 o 
  -5   1   7       33.77       35.52      2.31 o 
  -4   1   7        4.68        3.83      0.99 o 
  -3   1   7      197.15      190.09      4.98 o 
  -2   1   7      162.61      178.52      5.50 o 
  -1   1   7       61.05       61.37      3.64 o 
   0   1   7      137.08      143.21      5.89 o 
   1   1   7       50.42       48.72      3.74 o 
   2   1   7      234.05      233.49      8.55 o 
   3   1   7       66.92       69.78      3.79 o 
   4   1   7        9.79       12.60      2.81 o 
   5   1   7      155.56      162.24      8.32 o 
  -6   2   7       28.32       31.42      2.66 o 
  -5   2   7        4.16        5.70      1.09 o 
  -4   2   7       49.34       40.47      2.94 o 
  -3   2   7       14.54       13.43      1.38 o 
  -2   2   7      271.95      267.01     21.29 o 
  -1   2   7       79.92       86.08      4.81 o 
   0   2   7      332.51      316.30      9.86 o 
   2   2   7        0.96        1.76      1.68 o 
   3   2   7        1.41        0.63      1.13 o 
   4   2   7      238.23      256.33      7.13 o 
   5   2   7        3.49        0.99      1.08 o 
  -6   3   7       51.26       51.07      3.08 o 
  -5   3   7        0.57       -0.12      0.87 o 
  -4   3   7      170.76      162.48      7.46 o 
  -2   3   7       88.53       94.68      4.86 o 
  -1   3   7      776.49      726.31     14.73 o 
   0   3   7       25.90       24.03      3.00 o 
   1   3   7        0.02       -0.15      1.03 o 
   2   3   7       24.65       27.07      2.65 o 
   3   3   7        2.78        2.22      0.82 o 
   4   3   7        2.23        2.45      0.77 o 
  -6   4   7       43.49       46.79      2.87 o 
  -5   4   7        0.23       -1.45      1.94 o 
  -4   4   7        5.68        5.26      1.50 o 
  -3   4   7        8.44        9.24      1.49 o 
  -2   4   7        7.20        9.95      1.41 o 
  -1   4   7        1.23        0.39      0.55 o 
   0   4   7      330.04      332.99      8.51 o 
   1   4   7       45.04       43.47      3.12 o 
   2   4   7       35.30       33.82      4.27 o 
   3   4   7       47.64       41.87      2.64 o 
  -6   5   7        2.48        3.58      0.84 o 
  -5   5   7       38.30       38.90      2.83 o 
  -4   5   7       81.96       74.58      4.01 o 
  -3   5   7      151.55      135.72      5.54 o 
  -2   5   7        4.50        3.21      0.92 o 
  -1   5   7      124.61      112.31      4.51 o 
   0   5   7        1.68        1.43      1.20 o 
   1   5   7       67.41       72.95      4.01 o 
   2   5   7      219.11      227.72     11.72 o 
  -6   6   7       20.58       20.68      1.43 o 
  -5   6   7        3.36        3.66      1.15 o 
  -4   6   7       79.25       72.85      3.77 o 
  -3   6   7       18.23       17.77      2.02 o 
  -2   6   7       27.95       17.92      4.28 o 
  -1   6   7       20.79       15.89      2.99 o 
   0   6   7      286.68      305.91     11.03 o 
   1   6   7       23.43       22.96      1.72 o 
  -5   7   7        7.56        5.21      1.14 o 
  -4   7   7       21.09       16.77      1.48 o 
  -3   7   7       79.31       81.19      3.48 o 
  -2   7   7       50.41       43.00      4.07 o 
  -1   7   7       51.31       46.92      2.54 o 
   0   7   7       88.39       90.67      4.20 o 
   1  -8   8       56.22       47.66      2.96 o 
   2  -8   8       68.09       70.70      4.23 o 
   3  -8   8        7.70        7.90      0.89 o 
   4  -8   8        0.45       -0.31      0.53 o 
  -1  -7   8        0.70        0.54      0.86 o 
   0  -7   8        2.40        1.14      0.76 o 
   1  -7   8        6.93        4.40      1.08 o 
   2  -7   8        1.45        0.64      0.72 o 
   3  -7   8        4.04       -0.23      0.82 o 
   4  -7   8       38.67       27.92      3.39 o 
   5  -7   8        0.20       -0.19      0.87 o 
  -2  -6   8       58.88       59.45      4.30 o 
  -1  -6   8        2.09        2.24      1.35 o 
   0  -6   8        1.49        2.09      1.21 o 
   1  -6   8       62.12       60.47      5.60 o 
   2  -6   8       15.78       15.89      1.97 o 
   3  -6   8        1.00        0.84      0.74 o 
   4  -6   8      171.33      167.43      4.67 o 
   5  -6   8       15.88       18.00      2.04 o 
   6  -6   8        0.67       -0.43      0.43 o 
  -3  -5   8        5.64        6.44      1.02 o 
  -2  -5   8        0.77        0.12      1.00 o 
  -1  -5   8      226.25      242.87     10.64 o 
   0  -5   8       50.79       54.96      2.90 o 
   1  -5   8       40.13       40.23      1.95 o 
   2  -5   8       12.99       12.21      1.62 o 
   3  -5   8       54.03       60.95      3.64 o 
   4  -5   8        1.52        1.75      1.03 o 
   5  -5   8       45.08       34.08      2.73 o 
   6  -5   8       44.00       50.78      2.49 o 
  -4  -4   8       72.19       61.97      4.16 o 
  -3  -4   8       16.12       15.98      2.87 o 
  -2  -4   8        8.19        5.97      1.40 o 
  -1  -4   8        0.71        0.37      0.50 o 
   0  -4   8        1.19        0.63      0.57 o 
   1  -4   8       62.24       68.13      4.91 o 
   2  -4   8        1.11        1.06      0.88 o 
   3  -4   8       88.77       96.87      3.59 o 
   4  -4   8       32.07       33.08      4.70 o 
   5  -4   8       13.27       11.72      1.69 o 
   6  -4   8       97.54      102.83      5.77 o 
  -5  -3   8       47.56       31.98      2.29 o 
  -4  -3   8        6.34        7.50      2.00 o 
  -3  -3   8       75.10       77.93      4.61 o 
  -2  -3   8       40.10       41.82      2.09 o 
  -1  -3   8      130.91      140.14      6.80 o 
   0  -3   8      138.56      140.40      6.55 o 
   1  -3   8      208.75      217.47      7.97 o 
   2  -3   8       27.72       25.02      2.71 o 
   3  -3   8       25.29       32.75      3.88 o 
   4  -3   8       13.17       14.76      1.49 o 
   5  -3   8       29.04       25.69      3.49 o 
   6  -3   8       21.84       19.82      2.76 o 
  -5  -2   8       15.16       13.20      2.09 o 
  -4  -2   8        4.97        6.54      2.02 o 
  -3  -2   8      159.80      170.07      5.31 o 
  -2  -2   8       95.59       90.74      3.92 o 
  -1  -2   8      203.27      212.40      7.51 o 
   0  -2   8      404.23      390.72      9.98 o 
   1  -2   8       21.22       24.03      2.55 o 
   2  -2   8       34.18       25.98      2.64 o 
   4  -2   8      225.27      206.41     10.38 o 
   5  -2   8        2.07        3.01      1.31 o 
   6  -2   8       34.23       33.04      3.28 o 
  -5  -1   8       33.08       34.19      3.74 o 
  -4  -1   8        4.12        4.22      1.04 o 
  -3  -1   8        8.12        6.30      0.88 o 
  -2  -1   8       36.81       43.90      3.23 o 
  -1  -1   8      308.69      325.64      8.66 o 
   0  -1   8       52.85       51.96      3.50 o 
   1  -1   8      781.87      819.96     14.09 o 
   2  -1   8       86.05       94.20      5.03 o 
   4  -1   8       11.01       12.48      2.61 o 
   5  -1   8        5.24        3.05      1.48 o 
   6  -1   8       58.59       67.60      4.29 o 
  -6   0   8        0.17        0.23      0.73 o 
  -5   0   8      101.62      106.00      4.92 o 
  -4   0   8       20.30       22.75      1.72 o 
  -3   0   8      395.03      425.71     13.67 o 
  -2   0   8       26.57       26.38      2.43 o 
  -1   0   8       26.44       33.14      2.80 o 
   0   0   8      427.15      465.60     10.71 o 
   1   0   8       64.71       60.26      4.09 o 
   2   0   8        0.24        1.26      0.83 o 
   3   0   8       31.68       32.20      1.96 o 
   4   0   8      861.62      918.30     21.21 o 
   5   0   8       27.59       25.86      3.52 o 
  -6   1   8        1.66        0.60      0.64 o 
  -5   1   8       74.08       76.29      7.88 o 
  -4   1   8      165.01      178.34      5.73 o 
  -3   1   8       84.86       79.50      5.67 o 
  -2   1   8        4.53        6.07      1.29 o 
  -1   1   8      137.65      132.53      5.80 o 
   0   1   8      202.13      238.64      8.15 o 
   1   1   8      122.15      130.15      6.50 o 
   2   1   8        1.67       -0.52      0.85 o 
   3   1   8      259.86      263.62     10.27 o 
   4   1   8        9.79        7.67      2.14 o 
   5   1   8       28.88       31.19      3.54 o 
  -6   2   8       48.25       50.81      3.01 o 
  -5   2   8       78.34       81.07      4.36 o 
  -4   2   8       24.17       21.72      1.82 o 
  -3   2   8        7.16        8.25      1.80 o 
  -2   2   8       88.01      102.56      5.28 o 
  -1   2   8        9.32       13.75      2.21 o 
   0   2   8       22.74       18.17      2.62 o 
   1   2   8       66.92       65.78      5.11 o 
   2   2   8      159.46      165.99      6.14 o 
   3   2   8        0.85        1.47      1.43 o 
   4   2   8      105.22      114.68      7.46 o 
   5   2   8        0.76        0.45      0.72 o 
  -6   3   8       65.42       56.62      3.16 o 
  -5   3   8        0.21        0.16      0.77 o 
  -4   3   8        3.95        1.91      0.61 o 
  -3   3   8        7.20       11.05      1.44 o 
  -2   3   8       76.07       78.42      4.60 o 
  -1   3   8        2.09        1.93      0.99 o 
   0   3   8      239.98      212.21      9.18 o 
   1   3   8       17.71       18.38      1.95 o 
   2   3   8        7.75        8.77      2.50 o 
   3   3   8       21.55       19.23      3.25 o 
   4   3   8       50.23       47.97      4.08 o 
  -6   4   8        3.35        5.05      1.00 o 
  -5   4   8       72.26       70.02      3.76 o 
  -4   4   8        6.11        5.60      1.97 o 
  -3   4   8        2.05        1.56      0.77 o 
  -2   4   8       55.19       58.60      3.60 o 
  -1   4   8       34.64       32.38      2.59 o 
   0   4   8      203.21      218.36      8.73 o 
   1   4   8      213.91      232.88      9.61 o 
   2   4   8       19.40       21.32      3.46 o 
   3   4   8        0.55        0.41      0.90 o 
  -6   5   8        0.45        1.00      1.21 o 
  -5   5   8        5.46        5.85      1.23 o 
  -4   5   8      205.01      184.34      6.18 o 
  -3   5   8      263.66      235.19      7.38 o 
  -2   5   8        0.10        0.75      1.00 o 
  -1   5   8       31.52       34.39      4.33 o 
   0   5   8      202.74      217.67     10.15 o 
   1   5   8      142.11      141.77     11.94 o 
   2   5   8        0.77        1.05      0.91 o 
  -5   6   8        0.98        0.22      0.50 o 
  -4   6   8      168.52      152.68      5.16 o 
  -3   6   8        0.20        0.23      0.67 o 
  -2   6   8        0.14        0.69      1.22 o 
  -1   6   8       79.83       89.92      6.44 o 
   0   6   8      133.85      127.76      4.99 o 
   1   6   8        0.02       -0.65      0.86 o 
  -4   7   8       10.25        9.68      1.40 o 
  -3   7   8       30.82       31.93      3.16 o 
  -2   7   8        9.57        9.16      1.89 o 
  -1   7   8       66.23       63.28      2.70 o 
   2  -8   9       15.13       15.44      1.94 o 
   3  -8   9        0.03        1.31      0.33 o 
  -1  -7   9       13.61       12.15      1.80 o 
   0  -7   9        2.25        1.53      1.17 o 
   1  -7   9        5.57        4.78      1.66 o 
   2  -7   9       91.29       89.52      3.92 o 
   3  -7   9       16.58       11.65      1.56 o 
   4  -7   9       20.38       19.13      2.67 o 
   5  -7   9        8.28        8.80      1.52 o 
  -2  -6   9       55.49       51.41      3.91 o 
  -1  -6   9       10.88        7.28      1.91 o 
   0  -6   9        0.84        2.56      1.56 o 
   1  -6   9        9.03       10.59      2.54 o 
   2  -6   9       11.34       12.60      1.75 o 
   3  -6   9       25.39       20.31      2.22 o 
   4  -6   9        0.65        0.40      0.88 o 
   5  -6   9        0.72       -0.03      0.84 o 
  -3  -5   9       57.99       54.40      2.77 o 
  -2  -5   9       22.84       20.22      3.07 o 
  -1  -5   9       59.97       60.30      3.77 o 
   0  -5   9       12.34       12.59      1.75 o 
   1  -5   9        3.79        4.09      1.80 o 
   2  -5   9        3.72        3.11      1.03 o 
   3  -5   9       64.32       57.03      3.51 o 
   4  -5   9       22.68       25.51      2.47 o 
   5  -5   9       18.40       16.14      1.87 o 
   6  -5   9        0.35        0.97      0.82 o 
  -4  -4   9       10.64        5.11      1.32 o 
  -3  -4   9       53.40       55.92      5.07 o 
  -2  -4   9        0.08       -0.30      0.88 o 
  -1  -4   9       45.64       48.72      2.32 o 
   1  -4   9      434.29      439.29      9.34 o 
   2  -4   9       15.40       16.87      1.49 o 
   3  -4   9        5.35        5.33      1.31 o 
   4  -4   9      228.40      236.63      6.88 o 
   5  -4   9        2.62        3.04      0.97 o 
   6  -4   9       10.25       11.01      1.81 o 
  -4  -3   9       13.82       10.51      2.21 o 
  -3  -3   9       72.72       77.80      5.63 o 
  -2  -3   9       17.32       18.41      1.51 o 
  -1  -3   9      175.21      184.35      8.11 o 
   0  -3   9       27.60       27.50      3.15 o 
   1  -3   9      288.83      293.45      9.84 o 
   2  -3   9       29.89       29.93      3.10 o 
   3  -3   9       47.61       47.47      3.23 o 
   4  -3   9        8.66        9.65      1.30 o 
   5  -3   9       13.55       12.75      2.44 o 
   6  -3   9        0.13        0.70      0.83 o 
  -5  -2   9        0.01        1.33      1.08 o 
  -4  -2   9        2.63        3.73      1.57 o 
  -3  -2   9      165.10      180.70      5.63 o 
  -2  -2   9       11.03       11.43      1.25 o 
  -1  -2   9      267.04      275.53      9.16 o 
   0  -2   9      401.44      431.81     11.21 o 
   1  -2   9      294.40      310.01      9.55 o 
   2  -2   9        6.29        9.04      1.74 o 
   3  -2   9      530.90      515.71     15.60 o 
   4  -2   9     2443.33     2553.71     50.55 o 
   5  -2   9        6.34        7.14      1.87 o 
   6  -2   9        0.12       -0.01      0.72 o 
  -5  -1   9       33.56       33.35      3.68 o 
  -4  -1   9       40.34       41.86      2.79 o 
  -3  -1   9       12.44       14.00      1.29 o 
  -2  -1   9      148.29      158.51      6.61 o 
  -1  -1   9      640.06      692.52     13.66 o 
   0  -1   9      879.74      993.19     16.47 o 
   1  -1   9       83.79       78.81      4.82 o 
   2  -1   9      185.74      181.53      7.54 o 
   3  -1   9      554.30      549.48     15.88 o 
   4  -1   9      403.02      423.54      9.74 o 
   5  -1   9        8.93        9.55      2.05 o 
   6  -1   9       21.60       27.56      2.45 o 
  -6   0   9        0.84        1.24      0.59 o 
  -5   0   9        1.12        2.10      0.92 o 
  -4   0   9       23.31       23.06      2.08 o 
  -3   0   9        5.00        6.05      1.35 o 
  -2   0   9      212.84      206.81      7.34 o 
  -1   0   9       26.08       31.23      2.98 o 
   0   0   9        0.06        2.04      1.04 o 
   1   0   9       48.34       56.60      4.26 o 
   2   0   9       47.31       46.76      4.07 o 
   3   0   9        3.30        3.03      0.87 o 
   4   0   9      224.55      248.19     10.83 o 
   5   0   9       36.52       34.15      3.73 o 
  -6   1   9        0.71        1.58      0.80 o 
  -5   1   9        0.95        1.64      0.77 o 
  -4   1   9      188.99      203.25      4.89 o 
  -3   1   9        0.03       -0.73      0.86 o 
  -2   1   9        5.77        7.04      1.46 o 
  -1   1   9        0.02        0.02      0.72 o 
   0   1   9       12.64        9.35      1.87 o 
   1   1   9       71.54       74.12      5.23 o 
   2   1   9        7.45        6.39      1.21 o 
   3   1   9       39.18       35.02      4.18 o 
   4   1   9        5.04        7.41      2.17 o 
   5   1   9        0.56       -0.29      0.90 o 
  -6   2   9        2.67        1.31      0.71 o 
  -5   2   9       58.55       58.85      3.73 o 
  -4   2   9        3.49        1.81      0.98 o 
  -3   2   9        1.00        0.24      0.40 o 
  -2   2   9      702.49      690.92     14.66 o 
  -1   2   9       65.14       65.62      4.85 o 
   0   2   9      115.33      109.42      6.59 o 
   1   2   9        2.04        1.98      0.95 o 
   2   2   9      118.77      115.36      7.45 o 
   3   2   9        3.89        5.35      1.96 o 
   4   2   9        5.89        3.89      1.79 o 
  -6   3   9       23.78       24.82      2.04 o 
  -5   3   9       22.29       19.96      2.18 o 
  -4   3   9       11.88       14.30      1.88 o 
  -3   3   9      144.21      127.29      6.73 o 
  -2   3   9        7.80        6.15      0.91 o 
  -1   3   9       76.54       79.68      3.71 o 
   0   3   9      490.29      486.92     10.08 o 
   1   3   9        9.39        9.45      1.39 o 
   2   3   9       75.93       76.18      6.53 o 
   3   3   9        1.53        0.94      1.26 o 
   4   3   9       18.75       17.30      2.31 o 
  -6   4   9        4.61        3.32      0.79 o 
  -5   4   9        5.64        4.88      1.38 o 
  -4   4   9      314.96      275.87      7.70 o 
  -3   4   9        4.36        4.96      1.13 o 
  -2   4   9       90.93       88.40      4.48 o 
  -1   4   9       75.91       79.91      8.03 o 
   0   4   9     1279.37     1375.08     18.05 o 
   1   4   9      285.09      296.42     10.80 o 
   2   4   9       85.89       89.00      6.53 o 
   3   4   9       35.91       33.01      3.28 o 
  -6   5   9        3.20        4.29      0.76 o 
  -5   5   9       76.70       76.90      3.72 o 
  -4   5   9       19.66       16.47      1.92 o 
  -3   5   9        0.22       -0.14      0.75 o 
  -2   5   9       54.33       45.92      3.37 o 
  -1   5   9      252.53      272.63     11.81 o 
   0   5   9      166.64      177.42      8.95 o 
   1   5   9      240.83      251.90      6.61 o 
   2   5   9       64.86       66.90      4.34 o 
  -5   6   9       39.79       36.31      5.60 o 
  -4   6   9       53.00       46.05      2.73 o 
  -3   6   9       55.21       43.44      4.31 o 
  -2   6   9        1.79        0.64      1.16 o 
  -1   6   9      129.71      126.36      7.24 o 
   0   6   9      178.06      189.54      5.47 o 
   1   6   9        1.23        1.02      0.72 o 
  -3   7   9       24.47       28.05      2.67 o 
  -2   7   9        0.63        1.10      0.94 o 
   0  -7  10        0.88        0.26      0.65 o 
   1  -7  10        1.75        0.41      1.29 o 
   2  -7  10       19.90       16.75      2.22 o 
   3  -7  10      196.67      210.94      5.74 o 
   4  -7  10       22.35       28.11      2.75 o 
  -2  -6  10       26.64       29.51      2.76 o 
  -1  -6  10       64.21       54.27      4.34 o 
   0  -6  10        2.51        1.97      1.07 o 
   1  -6  10        0.05        0.01      0.96 o 
   2  -6  10       12.72       11.05      1.62 o 
   3  -6  10       13.61       12.76      1.80 o 
   4  -6  10       66.93       53.01      2.46 o 
   5  -6  10       10.79       10.72      1.25 o 
  -3  -5  10        0.41        0.99      0.79 o 
  -2  -5  10        7.88        2.20      1.32 o 
  -1  -5  10        4.73        3.93      1.70 o 
   0  -5  10        0.97        1.44      2.51 o 
   1  -5  10       30.39       27.73      3.83 o 
   2  -5  10       32.51       31.14      3.72 o 
   3  -5  10        1.94        3.21      1.67 o 
   4  -5  10       25.93       25.15      2.37 o 
   5  -5  10       14.62       13.31      2.59 o 
   6  -5  10        3.62        3.55      0.59 o 
  -4  -4  10        4.65        4.58      1.19 o 
  -3  -4  10       76.72       69.46      5.39 o 
  -2  -4  10        7.58        7.92      1.54 o 
  -1  -4  10        5.65        5.45      0.81 o 
   0  -4  10      363.13      365.12      7.17 o 
   1  -4  10       74.65       71.96      3.94 o 
   2  -4  10       42.67       45.87      2.55 o 
   3  -4  10        0.10        0.82      0.81 o 
   4  -4  10      281.80      289.35      7.57 o 
   5  -4  10       17.02       15.45      1.77 o 
   6  -4  10        0.92        1.63      0.78 o 
  -4  -3  10       50.82       46.69      4.27 o 
  -3  -3  10       43.16       43.08      3.46 o 
  -2  -3  10        2.04        2.03      0.55 o 
  -1  -3  10       16.53       16.90      1.34 o 
   0  -3  10       19.69       20.56      2.87 o 
   1  -3  10      180.46      184.65      8.13 o 
   2  -3  10      122.29      126.80      4.09 o 
   3  -3  10      940.26     1027.06     15.55 o 
   4  -3  10        5.40        5.09      0.98 o 
   5  -3  10        1.69        0.75      0.90 o 
   6  -3  10        6.81        8.62      1.39 o 
  -5  -2  10        4.72        3.72      1.13 o 
  -4  -2  10        2.00        2.05      1.12 o 
  -3  -2  10       16.02       16.73      4.02 o 
  -2  -2  10       80.18       82.61      3.01 o 
  -1  -2  10       27.68       29.98      3.29 o 
   0  -2  10      409.44      425.21     11.88 o 
   1  -2  10       82.44       76.96      5.16 o 
   2  -2  10        0.76        2.57      1.18 o 
   3  -2  10       15.40       16.92      3.09 o 
   4  -2  10        3.32        3.60      1.21 o 
   5  -2  10       67.47       79.79      5.30 o 
   6  -2  10       64.27       76.44      3.85 o 
  -5  -1  10        0.10       -0.35      0.86 o 
  -4  -1  10       24.29       27.73      2.25 o 
  -3  -1  10        7.60        7.75      1.05 o 
  -2  -1  10        0.15        0.16      0.71 o 
  -1  -1  10      150.60      147.97      6.87 o 
   0  -1  10       65.47       67.09      4.68 o 
   1  -1  10       33.74       29.70      3.25 o 
   2  -1  10        9.08       11.67      2.13 o 
   3  -1  10      780.24      811.19     20.21 o 
   4  -1  10      156.24      155.26      5.85 o 
   5  -1  10       58.74       58.79      2.62 o 
  -6   0  10       88.40       86.56      3.92 o 
  -5   0  10        0.16        0.24      0.74 o 
  -4   0  10       38.75       40.20      2.62 o 
  -3   0  10        1.77        0.46      0.63 o 
  -2   0  10        4.34        3.34      1.15 o 
  -1   0  10       82.57       94.45      5.50 o 
   0   0  10      176.34      196.37      8.16 o 
   1   0  10        0.67        1.11      0.99 o 
   2   0  10       24.88       20.34      2.11 o 
   3   0  10       23.02       21.61      2.28 o 
   4   0  10       59.90       62.82      5.33 o 
   5   0  10       15.35       13.34      2.21 o 
  -6   1  10       32.98       30.93      2.05 o 
  -5   1  10       47.16       52.48      3.41 o 
  -4   1  10       18.97       19.50      1.80 o 
  -3   1  10       19.39       17.61      1.65 o 
  -2   1  10       25.19       26.06      2.84 o 
  -1   1  10      125.33      129.54      6.64 o 
   0   1  10       65.01       63.90      4.91 o 
   1   1  10      221.67      238.80      9.82 o 
   2   1  10       14.51       17.57      1.61 o 
   3   1  10       98.54       92.01      6.75 o 
   4   1  10        2.06        0.75      1.14 o 
   5   1  10        6.79        7.26      1.47 o 
  -6   2  10        0.08        0.67      0.90 o 
  -5   2  10       12.08       11.31      1.64 o 
  -4   2  10       52.23       41.06      3.04 o 
  -3   2  10       10.77       11.45      1.39 o 
  -2   2  10      306.21      308.95      7.72 o 
  -1   2  10       25.11       27.09      3.30 o 
   0   2  10       86.46       83.30      6.05 o 
   1   2  10        2.47        0.59      2.24 o 
   2   2  10        0.76       -0.61      0.61 o 
   3   2  10       26.73       26.57      3.84 o 
   4   2  10       77.56       71.02      5.16 o 
  -6   3  10       36.74       33.85      2.18 o 
  -5   3  10        8.27        6.47      1.42 o 
  -4   3  10       49.46       41.67      3.02 o 
  -3   3  10      100.30       87.64      8.50 o 
  -2   3  10       30.87       33.49      2.93 o 
  -1   3  10       68.12       73.61      3.99 o 
   0   3  10      267.29      269.34      8.86 o 
   1   3  10        4.43        7.43      1.77 o 
   2   3  10        7.18        4.23      1.70 o 
   3   3  10        0.03        0.68      1.03 o 
  -6   4  10       16.01       13.10      1.32 o 
  -5   4  10      161.07      153.70      5.27 o 
  -4   4  10      217.21      201.92     12.54 o 
  -3   4  10        6.96        6.85      1.36 o 
  -2   4  10       17.08       21.93      3.60 o 
  -1   4  10      618.47      650.06     12.32 o 
   0   4  10      163.98      177.44      6.24 o 
   1   4  10       89.03       94.51      5.86 o 
   2   4  10       14.03       12.59      2.44 o 
   3   4  10        8.08        7.34      1.43 o 
  -5   5  10       19.93       12.51      1.40 o 
  -4   5  10       26.20       27.99      3.34 o 
  -3   5  10        0.90       -0.56      1.27 o 
  -2   5  10       31.49       31.87      4.30 o 
  -1   5  10      193.61      192.39      9.81 o 
   0   5  10        9.40        8.15      1.91 o 
   1   5  10       27.70       27.20      3.33 o 
  -5   6  10        3.29        3.28      1.02 o 
  -4   6  10       18.06       21.50      1.82 o 
  -3   6  10        2.15        1.85      1.41 o 
  -2   6  10        0.45        0.53      1.16 o 
  -1   6  10      103.41      114.91      6.41 o 
   0   6  10        0.01       -0.03      0.63 o 
   0  -7  11        6.73        4.32      0.82 o 
   1  -7  11        2.61        1.76      0.71 o 
   2  -7  11        0.11        0.41      0.69 o 
   3  -7  11       13.03       11.29      1.33 o 
   4  -7  11        1.65        1.40      0.75 o 
  -1  -6  11        3.83        3.06      1.23 o 
   0  -6  11       46.34       33.86      3.75 o 
   1  -6  11       36.22       37.47      4.24 o 
   2  -6  11       24.50       24.11      2.27 o 
   3  -6  11        6.38        7.00      1.35 o 
   4  -6  11       26.47       25.66      2.14 o 
   5  -6  11        0.01        0.43      0.77 o 
  -3  -5  11        1.76        0.63      0.66 o 
  -2  -5  11        5.26        3.83      1.46 o 
  -1  -5  11       31.57       32.50      2.60 o 
   0  -5  11      128.51      122.08      9.50 o 
   1  -5  11       74.00       67.13      5.97 o 
   2  -5  11       93.84      103.03      6.68 o 
   3  -5  11      406.27      430.70     14.36 o 
   4  -5  11        0.17       -0.39      0.94 o 
   5  -5  11        0.03        0.68      1.00 o 
  -3  -4  11       20.14       16.63      2.68 o 
  -2  -4  11       24.60       27.53      2.66 o 
  -1  -4  11        6.75        7.07      1.12 o 
   0  -4  11      153.16      157.66      6.48 o 
   1  -4  11       85.94       87.19      4.48 o 
   2  -4  11      112.75      113.21      4.13 o 
   3  -4  11        3.14        2.44      1.09 o 
   4  -4  11      296.33      326.11     11.63 o 
   5  -4  11        0.55       -0.49      0.63 o 
  -4  -3  11       10.28       12.58      2.30 o 
  -3  -3  11       75.24       84.73      4.76 o 
  -2  -3  11      114.99      115.61      5.51 o 
  -1  -3  11       45.90       48.66      2.27 o 
   0  -3  11      140.46      149.52      8.64 o 
   1  -3  11       17.46       15.07      1.80 o 
   2  -3  11     1038.92     1077.58     12.42 o 
   3  -3  11     1628.33     1773.60     21.08 o 
   4  -3  11        2.99        2.62      0.69 o 
   5  -3  11        4.75        2.89      1.08 o 
   6  -3  11       47.02       53.30      2.68 o 
  -5  -2  11        0.03       -0.68      0.84 o 
  -4  -2  11        3.38        3.55      1.49 o 
  -3  -2  11       45.42       46.61      3.64 o 
  -2  -2  11       89.03       96.96      3.38 o 
  -1  -2  11      145.14      153.94     10.53 o 
   0  -2  11        5.19        4.07      1.49 o 
   1  -2  11       30.75       33.46      3.68 o 
   2  -2  11       64.33       68.58      3.83 o 
   3  -2  11      208.87      218.70     10.93 o 
   4  -2  11       70.50       77.56      3.32 o 
   5  -2  11        6.11        7.92      3.35 o 
  -5  -1  11        5.07        2.87      1.34 o 
  -4  -1  11       15.90       16.06      2.27 o 
  -3  -1  11       18.95       17.35      1.86 o 
  -2  -1  11       32.04       37.13      2.28 o 
  -1  -1  11       18.01       20.21      2.76 o 
   0  -1  11        0.25        0.64      1.01 o 
   1  -1  11      246.29      268.98     10.19 o 
   2  -1  11        0.65       -0.78      1.16 o 
   3  -1  11       17.18       20.62      3.51 o 
   4  -1  11        1.89        2.51      1.34 o 
   5  -1  11      103.80      120.84      3.86 o 
  -5   0  11       57.45       55.79      4.78 o 
  -4   0  11       86.27       87.43      3.78 o 
  -3   0  11        0.29       -0.21      0.71 o 
  -2   0  11       75.95       65.76      3.38 o 
  -1   0  11        2.81        3.22      1.13 o 
   0   0  11        1.26        1.51      1.10 o 
   1   0  11       62.67       56.40      4.86 o 
   2   0  11        9.61       11.39      1.75 o 
   3   0  11        0.35        0.30      0.78 o 
   4   0  11        1.82        1.82      0.69 o 
   5   0  11        0.74        1.10      0.37 o 
  -6   1  11        0.83        0.59      0.55 o 
  -5   1  11        3.57        2.49      1.00 o 
  -4   1  11        0.63        2.50      1.01 o 
  -3   1  11       24.92       24.78      2.00 o 
  -2   1  11       29.00       28.68      1.95 o 
  -1   1  11      419.49      444.60     13.08 o 
   0   1  11       74.44       74.31      5.64 o 
   1   1  11      169.43      155.02     11.99 o 
   2   1  11       15.09       10.47      2.26 o 
   3   1  11       28.39       24.74      3.33 o 
   4   1  11        0.39        0.01      0.76 o 
  -6   2  11        5.97        5.34      0.91 o 
  -5   2  11        3.28        3.19      0.99 o 
  -4   2  11      265.65      267.06      7.39 o 
  -3   2  11       59.42       59.00      5.21 o 
  -2   2  11       90.48       83.08      3.68 o 
  -1   2  11     1313.20     1314.26     16.98 o 
   0   2  11      156.54      144.49      5.64 o 
   1   2  11       72.69       71.84      4.17 o 
   2   2  11        1.44        2.65      1.95 o 
   3   2  11      164.73      153.44      8.44 o 
   4   2  11       53.35       53.59      3.98 o 
  -6   3  11       50.48       50.34      2.31 o 
  -5   3  11      173.51      175.00      5.54 o 
  -4   3  11       19.91       20.51      3.32 o 
  -3   3  11       18.14       21.34      2.41 o 
  -2   3  11      217.81      219.65     10.69 o 
  -1   3  11     2514.00     2528.74     37.87 o 
   0   3  11       34.97       35.47      2.96 o 
   1   3  11      117.61      121.75      7.13 o 
   2   3  11       83.21       80.32      6.36 o 
   3   3  11       13.97        9.30      1.97 o 
  -5   4  11       26.81       25.71      2.00 o 
  -4   4  11        0.05       -0.36      1.45 o 
  -3   4  11       24.89       22.56      3.72 o 
  -2   4  11       12.32        8.29      2.37 o 
  -1   4  11      217.03      227.09     10.91 o 
   0   4  11      109.20      110.32      4.88 o 
   1   4  11        2.37        1.61      1.12 o 
   2   4  11       20.28       18.46      2.74 o 
  -5   5  11        4.06        3.67      1.19 o 
  -4   5  11       19.46       17.22      2.17 o 
  -3   5  11       15.76       15.25      2.76 o 
  -2   5  11       17.41       20.33      3.34 o 
  -1   5  11      171.36      196.24      8.44 o 
   0   5  11        1.19       -0.08      0.91 o 
   1   5  11       12.75        8.32      1.72 o 
  -4   6  11       27.94       36.69      3.05 o 
  -3   6  11       38.93       42.05      3.73 o 
  -2   6  11        0.03       -0.55      1.67 o 
  -1   6  11       23.97       22.98      2.69 o 
   1  -7  12        0.88       -0.51      1.52 o 
   2  -7  12       29.21       30.47      3.06 o 
   3  -7  12      101.22      100.43      5.48 o 
  -1  -6  12        3.97        2.69      0.98 o 
   0  -6  12       87.29       75.51      5.32 o 
   1  -6  12        1.55        0.71      1.11 o 
   2  -6  12       17.89       16.53      1.80 o 
   3  -6  12        0.18        0.34      0.66 o 
   4  -6  12       56.02       50.19      3.45 o 
  -2  -5  12        3.98        3.66      1.24 o 
  -1  -5  12       68.93       63.68      4.55 o 
   0  -5  12       31.83       30.21      2.05 o 
   1  -5  12        0.83        1.39      1.91 o 
   2  -5  12        4.08        5.12      1.83 o 
   3  -5  12      423.83      445.47     14.23 o 
   4  -5  12       13.97        9.72      2.16 o 
   5  -5  12        0.02       -0.15      0.81 o 
  -3  -4  12        0.25       -1.19      1.26 o 
  -2  -4  12        8.46        8.75      1.55 o 
  -1  -4  12        4.70        3.18      0.87 o 
   0  -4  12      179.20      192.25     10.43 o 
   1  -4  12        3.75        6.15      1.35 o 
   2  -4  12      603.04      673.07     28.50 o 
   3  -4  12        0.00        0.53      0.92 o 
   4  -4  12        5.78        2.60      1.43 o 
   5  -4  12        8.07        8.79      1.85 o 
  -4  -3  12        0.09        0.53      0.87 o 
  -3  -3  12        1.81        2.23      1.22 o 
  -2  -3  12       48.83       55.86      3.86 o 
  -1  -3  12       13.08       11.99      1.47 o 
   0  -3  12       10.57        7.83      1.36 o 
   1  -3  12      178.99      183.41      5.15 o 
   2  -3  12      279.97      281.04      9.56 o 
   3  -3  12       17.38       21.26      2.46 o 
   4  -3  12       40.70       43.44      3.31 o 
   5  -3  12       10.95       11.25      1.66 o 
  -4  -2  12        4.47        4.12      1.60 o 
  -3  -2  12       18.17       17.20      2.30 o 
  -2  -2  12      260.21      253.37      6.44 o 
  -1  -2  12       51.57       56.75      2.87 o 
   0  -2  12        0.82        1.34      0.96 o 
   1  -2  12        4.97        5.44      0.93 o 
   2  -2  12       83.37       85.92      3.67 o 
   3  -2  12      262.55      268.30      8.37 o 
   4  -2  12        6.04        6.17      1.40 o 
   5  -2  12        0.04        0.38      0.77 o 
  -5  -1  12        0.01       -0.09      1.01 o 
  -4  -1  12        1.18        0.94      0.97 o 
  -3  -1  12       39.95       43.42      3.49 o 
  -2  -1  12       18.07       17.32      1.66 o 
  -1  -1  12      108.03      117.25      6.89 o 
   0  -1  12        6.42        7.01      1.31 o 
   1  -1  12      213.71      216.55      6.92 o 
   2  -1  12       85.90       81.91      9.88 o 
   3  -1  12       14.40       21.06      3.76 o 
   4  -1  12       41.06       41.74      4.49 o 
   5  -1  12       10.66       10.00      1.11 o 
  -5   0  12       47.52       50.04      4.24 o 
  -4   0  12       18.02       16.32      1.63 o 
  -3   0  12        1.15        0.54      0.76 o 
  -2   0  12       26.54       26.91      1.96 o 
  -1   0  12      231.88      240.32      9.87 o 
   0   0  12        1.33        2.62      0.95 o 
   1   0  12        7.68       12.36      1.72 o 
   2   0  12       42.27       38.22      3.10 o 
   3   0  12        4.32        3.51      2.46 o 
   4   0  12       46.94       42.52      4.12 o 
   5   0  12        5.90        5.08      0.86 o 
  -5   1  12       70.56       66.47      3.40 o 
  -4   1  12       46.85       44.97      3.32 o 
  -3   1  12      371.17      371.89      9.42 o 
  -2   1  12       44.77       39.83      2.82 o 
  -1   1  12      235.21      239.29      7.26 o 
   0   1  12       57.49       54.39      2.87 o 
   1   1  12        0.66       -0.49      0.90 o 
   2   1  12        0.16       -0.07      0.98 o 
   3   1  12        0.00       -1.00      3.48 o 
   4   1  12       12.37        9.07      1.78 o 
  -5   2  12       79.86       78.34      3.56 o 
  -4   2  12       91.07       82.42      6.32 o 
  -3   2  12       45.57       52.09      4.94 o 
  -2   2  12        3.80        3.16      0.77 o 
  -1   2  12      323.09      327.11      8.80 o 
   0   2  12        8.72        8.59      1.40 o 
   1   2  12       25.34       20.59      3.21 o 
   2   2  12        0.04       -0.19      1.06 o 
   3   2  12        0.00        0.81      0.84 o 
  -5   3  12       30.69       26.07      3.22 o 
  -4   3  12        6.42        8.50      2.21 o 
  -3   3  12       10.24        9.49      1.96 o 
  -2   3  12      423.27      428.53     15.23 o 
  -1   3  12        9.96        7.44      2.19 o 
   0   3  12      224.67      242.17      7.58 o 
   1   3  12       15.94       18.50      2.90 o 
   2   3  12       51.63       36.91      4.15 o 
   3   3  12       19.96       20.00      2.44 o 
  -5   4  12       24.39       25.00      2.92 o 
  -4   4  12        3.99        0.70      0.83 o 
  -3   4  12       19.53       20.05      2.25 o 
  -2   4  12       72.76       71.90      6.26 o 
  -1   4  12       27.60       24.76      3.66 o 
   0   4  12       47.14       48.55      5.91 o 
   1   4  12        5.66        1.47      1.21 o 
   2   4  12        0.86        1.54      0.89 o 
  -5   5  12        0.00       -0.07      0.60 o 
  -4   5  12        2.26        2.41      1.17 o 
  -3   5  12       56.91       60.83      3.40 o 
  -2   5  12       18.09       15.97      2.84 o 
  -1   5  12       14.23       12.63      1.58 o 
   0   5  12        1.06        0.59      0.60 o 
   1   5  12        0.40       -0.56      0.81 o 
  -3   6  12       69.08       66.95      5.20 o 
  -2   6  12       27.33       30.46      5.40 o 
  -1   6  12       42.56       50.20      2.35 o 
   1  -7  13        1.38        1.19      0.75 o 
   2  -7  13        4.46        3.82      1.07 o 
   0  -6  13      103.25       93.42      5.28 o 
   1  -6  13       49.21       51.72      4.48 o 
   2  -6  13      156.01      156.21      5.90 o 
   3  -6  13        4.58        2.16      1.11 o 
   4  -6  13       38.65       44.19      2.47 o 
  -2  -5  13        2.26        3.30      1.02 o 
  -1  -5  13       35.58       30.77      2.16 o 
   0  -5  13      205.22      213.52      6.68 o 
   1  -5  13      129.65      136.54      5.65 o 
   2  -5  13       35.72       31.42      3.55 o 
   3  -5  13      373.85      425.81     13.06 o 
   4  -5  13        0.68        0.13      0.76 o 
   5  -5  13       13.30       15.41      1.92 o 
  -3  -4  13       21.69       16.58      2.14 o 
  -2  -4  13        0.01        0.47      0.77 o 
  -1  -4  13       36.09       36.92      3.52 o 
   0  -4  13       54.75       59.31      6.11 o 
   1  -4  13      414.72      427.66     14.65 o 
   2  -4  13      162.72      182.47      8.60 o 
   3  -4  13        1.34        2.39      0.97 o 
   4  -4  13       13.82        6.77      1.94 o 
   5  -4  13       54.84       57.14      3.91 o 
  -4  -3  13       12.00        9.34      1.58 o 
  -3  -3  13       22.00       16.06      4.45 o 
  -2  -3  13       24.35       24.43      2.57 o 
  -1  -3  13        0.15        0.36      1.72 o 
   0  -3  13        7.03        8.34      1.43 o 
   1  -3  13        0.37        0.45      0.60 o 
   2  -3  13       26.14       25.68      2.62 o 
   3  -3  13      170.29      195.66      7.33 o 
   4  -3  13        7.92        7.56      1.48 o 
   5  -3  13        7.27        5.95      1.93 o 
  -4  -2  13       29.88       24.88      3.06 o 
  -3  -2  13       12.63       13.12      2.01 o 
  -2  -2  13        7.79        7.18      1.56 o 
  -1  -2  13        6.84        6.06      1.86 o 
   0  -2  13       37.97       38.48      2.34 o 
   1  -2  13       74.77       72.19      3.37 o 
   2  -2  13       42.87       43.97      2.71 o 
   3  -2  13       37.20       46.48      4.51 o 
   4  -2  13      109.20      119.96      5.15 o 
   5  -2  13        1.22        0.54      0.53 o 
  -5  -1  13       74.52       74.45      4.21 o 
  -4  -1  13        8.56        4.53      1.23 o 
  -3  -1  13       40.94       37.87      3.25 o 
  -2  -1  13       50.62       59.62      3.89 o 
  -1  -1  13      195.17      191.27      7.09 o 
   0  -1  13        1.32        1.28      0.71 o 
   1  -1  13       10.90       10.72      2.11 o 
   2  -1  13       37.25       33.26      2.88 o 
   3  -1  13       24.09       29.27      4.13 o 
   4  -1  13        5.73        4.90      1.19 o 
   5  -1  13       50.11       53.65      2.80 o 
  -5   0  13        2.63        1.18      0.95 o 
  -4   0  13       97.24      106.38      8.29 o 
  -3   0  13        1.72        2.45      1.16 o 
  -2   0  13      174.36      172.25      4.29 o 
  -1   0  13      388.07      402.93      9.41 o 
   0   0  13       29.42       35.74      2.95 o 
   1   0  13       44.51       42.30      3.30 o 
   2   0  13       32.54       30.33      4.20 o 
   3   0  13        7.49        5.49      1.88 o 
   4   0  13        1.82        1.40      0.81 o 
  -5   1  13       84.79       83.57      5.37 o 
  -4   1  13       32.48       36.41      2.90 o 
  -3   1  13      465.90      509.94     12.82 o 
  -2   1  13     1073.33     1111.15     37.28 o 
  -1   1  13      541.12      548.58     15.86 o 
   0   1  13        2.93        2.90      0.80 o 
   1   1  13        3.58        0.75      1.43 o 
   2   1  13      459.87      410.57      9.52 o 
   3   1  13       93.24       78.96      3.80 o 
   4   1  13        6.17        5.93      1.21 o 
  -5   2  13        3.01        1.81      1.15 o 
  -4   2  13        1.99        1.56      1.42 o 
  -3   2  13      117.13      127.14      7.50 o 
  -2   2  13     1308.89     1403.86     18.60 o 
  -1   2  13       49.38       46.59      3.44 o 
   0   2  13      125.23      131.47      8.95 o 
   1   2  13       55.58       51.26      5.12 o 
   2   2  13       39.70       33.96      2.64 o 
   3   2  13        1.19        1.15      0.81 o 
  -5   3  13        6.47        7.37      1.70 o 
  -4   3  13        1.46        0.44      0.82 o 
  -3   3  13       26.60       26.21      3.44 o 
  -2   3  13       10.52       10.28      1.59 o 
  -1   3  13        3.19        2.16      1.36 o 
   0   3  13       57.52       62.05      3.82 o 
   1   3  13        0.15        0.34      0.75 o 
   2   3  13       52.89       43.87      3.96 o 
  -5   4  13       11.27       13.39      1.89 o 
  -4   4  13       23.86       21.52      2.82 o 
  -3   4  13       40.62       39.61      2.89 o 
  -2   4  13       17.09       13.86      3.55 o 
  -1   4  13        7.74        6.98      1.46 o 
   0   4  13       75.36       76.79      3.68 o 
   1   4  13       12.08        6.39      1.64 o 
  -4   5  13       43.22       39.61      3.10 o 
  -3   5  13        3.01        3.14      0.86 o 
  -2   5  13        0.03       -0.46      0.74 o 
  -1   5  13        3.30        2.28      1.24 o 
   0   5  13       80.09       79.26      2.97 o 
   0  -6  14        6.54        6.00      1.35 o 
   1  -6  14        0.53       -0.22      0.85 o 
   2  -6  14      155.15      174.44      7.52 o 
   3  -6  14       22.90       23.23      1.75 o 
  -2  -5  14        0.70        0.61      0.41 o 
  -1  -5  14       57.74       47.59      6.42 o 
   0  -5  14       64.47       62.21      5.47 o 
   1  -5  14      113.38      119.21      5.05 o 
   2  -5  14        3.74        3.09      0.98 o 
   3  -5  14        3.27        1.79      0.96 o 
   4  -5  14        0.03       -0.28      0.86 o 
  -3  -4  14       48.46       46.68      3.11 o 
  -2  -4  14       10.30        7.21      1.27 o 
  -1  -4  14        5.51        4.89      1.18 o 
   0  -4  14       48.54       44.65      3.37 o 
   2  -4  14       32.37       35.28      2.97 o 
   3  -4  14       31.50       32.93      2.84 o 
   4  -4  14        6.16        2.83      1.28 o 
  -3  -3  14       83.44       86.76      4.79 o 
  -2  -3  14       61.14       65.18      3.89 o 
  -1  -3  14       57.45       58.67      6.22 o 
   0  -3  14        0.08       -0.48      0.93 o 
   1  -3  14       29.45       31.63      2.77 o 
   2  -3  14      153.27      164.96      6.50 o 
   3  -3  14       67.96       76.24      4.38 o 
   4  -3  14       24.86       24.89      2.32 o 
   5  -3  14        0.02        0.26      0.37 o 
  -4  -2  14       69.15       76.40      4.62 o 
  -3  -2  14        0.19       -0.18      0.69 o 
  -2  -2  14       31.61       30.34      2.78 o 
  -1  -2  14      120.06      115.68      8.86 o 
   0  -2  14       46.63       48.30      2.70 o 
   1  -2  14       62.99       67.16      4.08 o 
   2  -2  14       14.15       14.59      2.09 o 
   3  -2  14        0.89        0.45      0.93 o 
   4  -2  14        8.63        7.56      1.32 o 
  -4  -1  14        5.91        5.74      1.66 o 
  -3  -1  14        1.04        1.35      0.81 o 
  -2  -1  14      335.75      357.32      9.29 o 
  -1  -1  14      111.34      115.07      4.31 o 
   0  -1  14        7.54        5.77      1.33 o 
   1  -1  14        3.46        4.55      1.01 o 
   2  -1  14       53.51       43.50      5.05 o 
   3  -1  14       26.36       24.74      3.80 o 
   4  -1  14        8.04        8.65      1.47 o 
  -5   0  14       99.83      115.26      5.23 o 
  -4   0  14      118.16      123.89      7.95 o 
  -3   0  14       49.06       45.36      3.33 o 
  -2   0  14       72.67       72.23      3.28 o 
  -1   0  14      271.49      278.11      6.75 o 
   0   0  14       18.72       18.86      2.28 o 
   1   0  14       39.01       30.25      4.22 o 
   2   0  14       63.56       55.55      5.60 o 
   3   0  14        0.15       -0.45      1.11 o 
   4   0  14       14.66       20.64      2.41 o 
  -5   1  14       46.36       46.33      3.57 o 
  -4   1  14       59.70       51.40      4.54 o 
  -3   1  14        6.55        7.08      1.26 o 
  -2   1  14       90.52       88.93      5.78 o 
  -1   1  14        3.21        5.20      2.13 o 
   0   1  14       10.66        9.74      2.51 o 
   1   1  14       10.56        7.69      2.26 o 
   2   1  14        0.00       -0.95      0.95 o 
   3   1  14       25.30       18.09      1.68 o 
  -5   2  14        3.84        5.09      1.38 o 
  -4   2  14       51.04       47.63      4.36 o 
  -3   2  14        6.46        6.59      1.78 o 
  -2   2  14       97.39      101.34      5.97 o 
  -1   2  14      147.01      161.25      6.62 o 
   0   2  14       12.21       10.87      1.75 o 
   1   2  14       35.56       32.14      2.72 o 
   2   2  14        2.98        1.14      0.88 o 
   3   2  14       41.50       37.82      2.82 o 
  -5   3  14        6.23        4.15      1.11 o 
  -4   3  14       64.08       64.10      4.77 o 
  -3   3  14        9.43       10.57      2.03 o 
  -2   3  14       11.31       10.93      1.61 o 
  -1   3  14        7.92        7.97      1.59 o 
   0   3  14        0.80       -0.59      0.74 o 
   1   3  14       17.24       15.96      1.72 o 
   2   3  14        1.59        2.50      0.96 o 
  -4   4  14       48.56       57.78      3.95 o 
  -3   4  14       18.01       15.14      2.19 o 
  -2   4  14       33.46       30.78      3.92 o 
  -1   4  14       28.40       29.46      3.81 o 
   0   4  14       14.68       13.39      1.94 o 
   1   4  14       42.16       44.02      3.33 o 
  -3   5  14       12.69       11.03      1.85 o 
  -2   5  14        3.20        2.20      1.17 o 
  -1   5  14        2.07        1.80      1.00 o 
   1  -6  15        9.80       10.84      1.70 o 
   2  -6  15      118.53      132.86      5.91 o 
   3  -6  15       13.87       15.52      1.20 o 
  -1  -5  15       40.38       31.55      2.78 o 
   0  -5  15       40.74       37.75      2.44 o 
   1  -5  15       28.34       27.75      2.30 o 
   2  -5  15        0.21        0.51      0.43 o 
   3  -5  15        8.49        7.66      1.51 o 
   4  -5  15       15.70       17.81      1.48 o 
  -2  -4  15        0.00       -0.16      0.84 o 
  -1  -4  15       69.86       66.86      5.59 o 
   0  -4  15        2.78        1.82      0.97 o 
   1  -4  15        2.78       -0.99      1.55 o 
   2  -4  15      103.63      101.52      6.52 o 
   3  -4  15       28.23       25.99      3.38 o 
   4  -4  15       25.68       25.26      1.92 o 
  -3  -3  15        2.89        2.11      0.66 o 
  -2  -3  15       57.71       56.58      3.32 o 
  -1  -3  15       18.60       14.61      3.17 o 
   0  -3  15       63.55       56.91      6.12 o 
   1  -3  15       54.02       58.35      3.61 o 
   2  -3  15        6.78        9.21      1.62 o 
   3  -3  15        2.00        1.07      0.86 o 
   4  -3  15        4.76        3.39      1.27 o 
  -4  -2  15        2.81        2.62      0.93 o 
  -3  -2  15       57.25       61.57      3.48 o 
  -2  -2  15      162.29      179.83      6.25 o 
  -1  -2  15      192.29      199.42     11.25 o 
   0  -2  15        0.40        0.69      0.53 o 
   1  -2  15       80.87       75.64      4.31 o 
   2  -2  15       24.15       26.07      3.03 o 
   3  -2  15        6.78        7.51      1.46 o 
   4  -2  15       51.73       57.55      5.10 o 
  -4  -1  15        1.64        0.27      0.73 o 
  -3  -1  15        0.51       -0.21      0.73 o 
  -2  -1  15      361.34      396.04     14.20 o 
  -1  -1  15        5.43        4.94      1.58 o 
   0  -1  15       64.90       62.97      3.72 o 
   1  -1  15       24.37       20.90      2.34 o 
   2  -1  15       79.57       70.72      4.26 o 
   3  -1  15       20.49       16.29      1.99 o 
   4  -1  15        0.82        1.69      0.59 o 
  -4   0  15      376.12      437.64     11.85 o 
  -3   0  15      218.36      233.80      7.05 o 
  -2   0  15      341.91      385.47      7.20 o 
  -1   0  15       12.48       13.52      1.96 o 
   0   0  15       75.24       67.27      3.91 o 
   1   0  15      405.41      380.55     14.41 o 
   2   0  15       20.03       21.79      3.39 o 
   3   0  15        4.24        5.76      1.75 o 
  -4   1  15       30.53       32.85      3.36 o 
  -3   1  15      192.06      217.87      8.19 o 
  -2   1  15       72.73       73.44      3.78 o 
  -1   1  15       70.85       81.76      6.56 o 
   0   1  15        0.56       -0.14      1.05 o 
   1   1  15       31.42       23.82      3.73 o 
   2   1  15       34.78       29.89      3.69 o 
   3   1  15       22.31       20.28      2.11 o 
  -4   2  15        6.76        4.05      1.30 o 
  -3   2  15       97.46       98.73      5.92 o 
  -2   2  15       11.95       14.23      2.88 o 
  -1   2  15      147.00      156.46      9.13 o 
   0   2  15       16.73       16.23      3.10 o 
   1   2  15        6.89        2.66      3.33 o 
   2   2  15        8.60        6.81      1.01 o 
  -4   3  15       65.20       71.35      6.83 o 
  -3   3  15        8.74       11.27      1.88 o 
  -2   3  15       12.36        9.58      2.27 o 
  -1   3  15       45.69       50.30      4.84 o 
   0   3  15       44.60       48.48      4.41 o 
   1   3  15        1.22       -0.56      0.56 o 
  -4   4  15        5.39        5.87      0.82 o 
  -3   4  15        6.76        7.93      1.05 o 
  -2   4  15        2.12        1.98      1.44 o 
  -1   4  15       66.45       74.71      4.88 o 
   0   4  15        4.51        2.38      0.62 o 
   0  -5  16      324.80      333.34     21.62 o 
   1  -5  16       14.86       13.28      1.56 o 
   2  -5  16       39.01       42.20      3.55 o 
   3  -5  16       11.38        9.96      0.91 o 
  -2  -4  16       43.97       30.09      2.83 o 
  -1  -4  16       23.69       24.17      3.12 o 
   0  -4  16       84.52       87.68      4.01 o 
   1  -4  16       39.41       39.64      4.50 o 
   2  -4  16       49.25       50.21      3.88 o 
   3  -4  16       21.05       19.06      1.83 o 
  -2  -3  16      249.40      282.87      6.30 o 
  -1  -3  16        6.29        2.83      1.75 o 
   0  -3  16        2.93        3.43      2.08 o 
   1  -3  16       39.16       39.05      2.95 o 
   2  -3  16       53.05       51.22      3.34 o 
   3  -3  16        2.36        2.19      0.89 o 
   4  -3  16        0.17        0.87      0.59 o 
  -3  -2  16      107.47      104.97      3.93 o 
  -2  -2  16       38.08       36.73      2.56 o 
  -1  -2  16       23.68       22.41      3.85 o 
   0  -2  16        9.08        9.31      1.22 o 
   1  -2  16       88.43       79.29      4.25 o 
   2  -2  16        5.74        7.76      1.43 o 
   3  -2  16        4.43        4.82      1.93 o 
  -4  -1  16        4.79        5.19      1.09 o 
  -3  -1  16        4.58        2.67      0.93 o 
  -2  -1  16      232.09      261.34     11.64 o 
  -1  -1  16       23.96       23.44      2.39 o 
   0  -1  16       65.58       61.05      3.53 o 
   1  -1  16       49.08       46.33      3.32 o 
   2  -1  16        4.42        5.19      1.19 o 
   3  -1  16        0.80        1.61      0.84 o 
  -4   0  16       32.45       32.68      2.80 o 
  -3   0  16       16.33       15.48      1.69 o 
  -2   0  16       21.70       20.59      4.16 o 
  -1   0  16        9.41        9.25      1.70 o 
   0   0  16        9.75       12.83      1.71 o 
   1   0  16       15.45       17.06      2.08 o 
   2   0  16       17.27       12.76      1.78 o 
   3   0  16       21.12       19.02      2.96 o 
  -4   1  16       91.18      100.42      4.94 o 
  -3   1  16      165.23      184.58      7.32 o 
  -2   1  16       30.28       30.51      3.71 o 
  -1   1  16       17.15       21.55      3.43 o 
   0   1  16        0.04       -1.55      1.73 o 
   1   1  16       10.02        9.86      2.39 o 
   2   1  16        3.80        0.95      0.96 o 
  -4   2  16        1.54        2.20      0.71 o 
  -3   2  16        0.56       -0.78      1.87 o 
  -2   2  16       11.51        9.38      2.19 o 
  -1   2  16        9.59        8.97      2.40 o 
   0   2  16        2.38        3.22      1.65 o 
   1   2  16       19.75       18.12      2.67 o 
   2   2  16        5.22        2.84      0.85 o 
  -3   3  16       16.94       18.19      3.60 o 
  -2   3  16        3.84        6.56      1.79 o 
  -1   3  16       60.12       72.76      5.32 o 
   0   3  16       12.20       12.07      1.35 o 
   1   3  16       59.29       61.37      9.23 o 
  -2   4  16        3.58        5.22      1.37 o 
  -1   4  16        1.97        2.11      0.53 o 
   1  -5  17       19.56       20.80      1.51 o 
   2  -5  17        6.35        7.59      1.24 o 
  -1  -4  17        1.93        1.38      0.84 o 
   0  -4  17       12.82       13.17      1.41 o 
   1  -4  17       16.80       17.31      2.81 o 
   2  -4  17       28.85       33.27      2.14 o 
   3  -4  17        0.13        0.07      0.54 o 
  -2  -3  17      249.95      282.68      9.56 o 
  -1  -3  17        0.19       -0.19      1.16 o 
   0  -3  17       30.81       29.86      4.04 o 
   1  -3  17        0.39        1.01      0.53 o 
   2  -3  17        0.59        1.98      0.78 o 
   3  -3  17       10.71        9.53      1.27 o 
  -3  -2  17       74.33       58.75      3.63 o 
  -2  -2  17       29.40       38.14      4.04 o 
  -1  -2  17       51.38       49.98      5.11 o 
   0  -2  17       15.99       11.88      2.74 o 
   1  -2  17      100.22       87.65      4.19 o 
   2  -2  17       17.56       15.22      2.24 o 
   3  -2  17       13.41       14.11      1.56 o 
  -3  -1  17       56.05       58.44      5.84 o 
  -2  -1  17        2.53        5.24      1.84 o 
  -1  -1  17      132.35      136.55      9.28 o 
   0  -1  17       48.27       38.74      3.45 o 
   1  -1  17        6.60        6.06      2.42 o 
   2  -1  17       12.10        9.89      1.49 o 
   3  -1  17        0.10       -0.26      0.54 o 
  -3   0  17       10.66        8.41      1.04 o 
  -2   0  17       12.89       10.46      2.10 o 
  -1   0  17       40.86       40.65      2.91 o 
   0   0  17       20.75       21.03      2.20 o 
   1   0  17       34.57       29.56      2.45 o 
   2   0  17        6.35        4.95      1.12 o 
  -3   1  17       10.84        7.32      1.23 o 
  -2   1  17       60.65       61.18      4.66 o 
  -1   1  17       14.02       11.16      2.31 o 
   0   1  17       10.28        6.64      1.80 o 
   1   1  17        1.78        1.94      1.00 o 
   2   1  17        7.64        3.89      0.78 o 
  -3   2  17       20.21       22.61      2.36 o 
  -2   2  17        1.90        2.73      1.34 o 
  -1   2  17       88.93      105.33      6.46 o 
   0   2  17       26.63       32.64      3.52 o 
   1   2  17        4.58        3.57      1.71 o 
  -3   3  17       12.99       16.80      1.97 o 
  -2   3  17        1.68        1.10      0.89 o 
  -1   3  17       12.13       11.74      1.95 o 
   0   3  17       49.64       66.89      3.79 o 
   0  -4  18        8.25        9.78      1.71 o 
   1  -4  18       78.32       83.55      3.14 o 
   2  -4  18        4.12        3.27      1.14 o 
  -1  -3  18       16.52       18.46      2.59 o 
   0  -3  18       37.92       35.06      3.87 o 
   1  -3  18        5.33        5.55      2.00 o 
   2  -3  18       42.28       51.08      2.58 o 
  -2  -2  18        1.17        2.06      1.04 o 
  -1  -2  18       11.27       10.87      2.34 o 
   0  -2  18        7.88        8.72      2.18 o 
   1  -2  18        0.83        0.27      0.56 o 
   2  -2  18        5.11        3.65      1.75 o 
  -2  -1  18       20.56       19.34      2.61 o 
  -1  -1  18        8.30       10.53      2.29 o 
   0  -1  18       40.17       35.99      2.67 o 
   1  -1  18        0.19        1.29      0.63 o 
   2  -1  18        7.05        8.11      1.16 o 
  -2   0  18        8.75        7.15      1.46 o 
  -1   0  18       14.10       11.79      1.41 o 
   0   0  18       12.92        9.78      1.36 o 
   1   0  18       22.22       23.97      1.49 o 
   2   0  18       63.41       72.31      2.87 o 
  -2   1  18        0.08        1.85      0.79 o 
  -1   1  18       12.93       12.35      2.19 o 
   0   1  18        5.20        1.75      1.09 o 
   1   1  18       46.56       50.25      5.70 o 
  -2   2  18       23.43       26.27      2.59 o 
  -1   2  18       22.09       26.88      2.80 o 
   0   2  18      104.53      140.61      6.11 o 
   0  -3  19       15.86       15.26      2.25 o 
   1  -3  19        1.11       -0.23      0.37 o 
  -1  -2  19       16.11       18.51      2.40 o 
   0  -2  19       11.32        8.92      1.94 o 
   1  -2  19        5.10        1.98      0.68 o 
  -1  -1  19       12.07       11.28      1.90 o 
   0  -1  19       14.72       11.90      1.34 o 
   1  -1  19        5.29        4.90      1.19 o 
  -1   0  19        5.89        4.68      1.08 o 
   0   0  19       69.06       89.42      4.88 o 
   1   0  19        4.88        5.60      1.27 o 
  -1   1  19       26.93       34.62      2.86 o 
                                                 
